# Supplementary material for: Deregulation of polycomb repressor complex 1 modifier AUTS2 in T-cell leukemia
Source: Oncotarget. 2016 Jun 13;7(29):45398–413. doi: 10.18632/oncotarget.9982 (PMC5216730; doi:10.18632/oncotarget.9982)
Supplement: Supplementary file 2 [file oncotarget-07-45398-s002.xlsx]

## Sheet: Sheet1
Probe Set ID	Gene Symbol	ALL–SIL	CCRF–CEM	LOUCY	PEER	PER–117	LOUCY+ PER117 (LP)	ALLSIL+ CCRF+ PEER (ACP)	LP–ACP
214039_s_at	LAPTM4B	–4.51	–7.48	4.12	–6.53	6.04	5.08	–6.17	11.25
208029_s_at	LAPTM4B	–6.16	–7.24	3.22	–7.53	5.13	4.18	–6.98	11.16
208767_s_at	LAPTM4B	–5.83	–6.31	3.76	–6.51	5.35	4.56	–6.22	10.77
1554679_a_at	LAPTM4B	–4.26	–4.55	2.68	–6.53	4.46	3.57	–5.11	8.68
225627_s_at	KIAA1573	–8.04	–7.53	0.98	–5.35	2.43	1.71	–6.97	8.68
217865_at	RNF130	–5.84	–6.93	3.01	–6.56	1.04	2.03	–6.44	8.47
208235_x_at	GAGE5 /// GAGE7 /// GAGE7B	–8.20	–7.76	–4.70	–7.83	5.69	0.5	–7.93	8.43
229309_at	ADRB1	–8.38	–8.38	1.43	–7.48	–0.89	0.27	–8.08	8.35
217771_at	GOLPH2	–7.00	–4.52	0.95	–7.33	3.04	2	–6.29	8.28
202052_s_at	RAI14	–6.70	–6.48	0.08	–7.43	2.61	1.34	–6.87	8.21
206698_at	XK	–8.12	–4.06	3.44	–7.20	0.04	1.74	–6.46	8.2
213150_at	HOXA10	–7.64	–7.38	2.26	–6.83	–0.72	0.77	–7.28	8.06
214651_s_at	HOXA9	–6.76	–4.76	3.45	–5.22	1.02	2.24	–5.58	7.82
201289_at	CYR61	–4.95	–5.69	–2.37	–7.16	5.74	1.69	–5.93	7.62
210764_s_at	CYR61	–6.08	–6.86	–2.68	–5.83	5.04	1.18	–6.26	7.44
209905_at	HOXA9	–5.80	–6.10	2.63	–6.43	–0.07	1.28	–6.11	7.39
202551_s_at	CRIM1	–4.84	–6.48	0.44	–3.67	4.05	2.25	–5.00	7.24
202625_at	LYN	–8.12	–7.04	2.64	–3.75	–1.35	0.64	–6.30	6.95
232195_at	GPR158	–6.02	–7.70	–0.44	–7.48	0.15	–0.14	–7.07	6.92
223279_s_at	UACA	–6.16	–7.59	–1.03	–6.48	1.26	0.12	–6.74	6.86
204066_s_at	CENTG2	–5.04	–7.20	–0.01	–7.59	0.47	0.23	–6.61	6.84
210986_s_at	TPM1	–6.64	–0.91	3.24	–1.47	4.41	3.82	–3.01	6.83
209387_s_at	TM4SF1	–7.70	–7.90	–6.86	–7.53	4.99	–0.93	–7.71	6.78
207739_s_at	GAGE1 /// GAGE2 /// GAGE3 /// GAGE4 /// GAGE5 /// GAGE6 /// GAGE7 /// GAGE7B /// GAGE8	–6.64	–3.68	–4.53	–7.59	6.13	0.8	–5.97	6.77
228949_at	FLJ23091	–8.20	–5.13	–3.82	–8.12	3.04	–0.39	–7.15	6.76
203939_at	NT5E	–5.10	–6.06	–1.41	–5.47	3.77	1.18	–5.54	6.72
229796_at	–––	–7.16	–6.38	–0.35	–6.53	0.24	–0.06	–6.69	6.64
220804_s_at	TP73	–6.90	–5.86	–7.24	–7.59	6.8	–0.22	–6.78	6.56
209101_at	CTGF	–7.33	–6.02	–4.12	–6.53	3.96	–0.08	–6.63	6.55
213094_at	GPR126	–6.59	–7.04	–2.89	–5.98	2.77	–0.06	–6.54	6.47
212845_at	SAMD4	–7.59	–5.31	–0.91	–5.70	1.46	0.27	–6.20	6.47
206414_s_at	DDEF2	–3.89	–4.14	1.44	–4.19	3.33	2.38	–4.07	6.46
212776_s_at	KIAA0657	–7.33	–5.37	–0.24	–6.76	0.13	–0.05	–6.49	6.44
232760_at	TEX15	–7.29	–7.70	–3.86	–8.12	1.3	–1.28	–7.70	6.42
210546_x_at	CTAG1B /// CTAG1A	–6.45	–6.51	–4.99	–6.04	5.11	0.06	–6.33	6.39
217762_s_at	RAB31	–6.53	–5.80	–1.87	–6.64	1.99	0.06	–6.32	6.38
209295_at	TNFRSF10B	–6.59	–1.21	0.54	–6.56	2.61	1.57	–4.79	6.36
222227_at	ZNF236	–4.41	–7.70	–3.95	–4.51	5.56	0.81	–5.54	6.34
242931_at	–––	–7.53	–4.18	–1.57	–7.59	1.38	–0.10	–6.43	6.34
204237_at	GULP1	–4.29	–8.97	–3.30	–7.16	2.36	–0.47	–6.80	6.33
212992_at	C14orf78	–5.55	–7.97	–2.95	–6.38	2.32	–0.32	–6.63	6.31
200602_at	APP	–7.83	–3.78	–3.86	–7.38	3.82	–0.02	–6.33	6.31
209386_at	TM4SF1	–6.45	–3.11	–3.57	–5.84	5.9	1.16	–5.14	6.3
212196_at	IL6ST	–7.04	–2.19	–0.15	–6.62	2.18	1.01	–5.28	6.29
229377_at	GRTP1	–7.90	–7.08	–4.27	–8.97	0.84	–1.71	–7.98	6.27
218330_s_at	NAV2	–6.80	–6.36	1.03	–3.97	0.07	0.55	–5.71	6.26
208155_x_at	GAGE4 /// GAGE5 /// GAGE6 /// GAGE7B	–4.08	–6.48	–2.83	–3.98	5.64	1.4	–4.85	6.25
203499_at	EPHA2	–6.16	–6.36	–2.80	–7.04	2.25	–0.28	–6.52	6.24
201599_at	OAT	–3.45	–6.14	4.32	3.66	4.2	4.26	–1.98	6.24
224533_s_at	–––	–7.43	–7.29	6.22	–4.50	–6.59	–0.19	–6.41	6.22
209286_at	CDC42EP3	–7.59	–1.96	1.03	–7.38	0.11	0.57	–5.64	6.21
231969_at	–––	–5.76	–8.97	–0.85	–7.59	–1.69	–1.27	–7.44	6.17
209366_x_at	CYB5	–5.05	–7.53	2.17	0.92	2.34	2.25	–3.89	6.14
227059_at	GPC6	–4.97	–7.90	0.71	–3.56	0.59	0.65	–5.47	6.13
201005_at	CD9	–6.48	–6.64	0	–0.88	2.91	1.45	–4.67	6.12
212698_s_at	38605	–8.70	–3.64	–3.15	–4.88	3.91	0.38	–5.74	6.12
209529_at	PPAP2C	–6.24	–6.20	–3.02	–5.91	3.01	0	–6.12	6.11
211674_x_at	CTAG1B /// CTAG1A	–4.21	–3.76	–3.19	–7.04	5.41	1.11	–5.00	6.11
1570153_at	FLJ20449	–7.59	–7.53	–1.97	–7.64	–1.01	–1.49	–7.59	6.1
212526_at	SPG20	–4.59	–7.04	0.21	–3.00	2.21	1.21	–4.88	6.09
235046_at	–––	0.26	–8.83	0.95	–8.70	–0.31	0.32	–5.76	6.08
229579_s_at	DISP2	–6.97	–6.80	–2.45	–6.04	1.33	–0.56	–6.60	6.04
202241_at	TRIB1	–5.69	–4.61	0.02	–6.31	0.98	0.5	–5.54	6.04
224480_s_at	MGC11324	–6.90	–4.67	–1.99	–7.48	1.26	–0.36	–6.35	5.99
224169_at	GPR74	–7.70	–5.20	–4.80	–7.43	3.14	–0.83	–6.78	5.94
209013_x_at	TRIO	–5.41	–6.45	–0.06	–4.15	1.26	0.6	–5.34	5.94
209278_s_at	TFPI2	–6.86	–7.90	–7.16	–8.20	3.72	–1.72	–7.65	5.93
221035_s_at	TEX14	–7.97	–6.00	0.1	–7.43	–2.50	–1.20	–7.13	5.93
212364_at	MYO1B	–7.00	–2.02	1.96	–3.47	1.57	1.76	–4.17	5.93
234985_at	LOC143458	–7.76	–4.58	0.25	–3.64	0.93	0.59	–5.33	5.92
209199_s_at	MEF2C	–6.29	–1.04	3.59	–3.70	0.89	2.24	–3.67	5.91
236920_at	PEPP–2	–5.80	–7.24	–6.41	–6.51	5.2	–0.60	–6.52	5.91
225288_at	COL27A1	–7.43	–5.47	–0.93	–6.48	–0.18	–0.55	–6.46	5.91
225303_at	KIRREL	–7.20	–6.31	–2.11	–4.88	1.64	–0.23	–6.13	5.9
232231_at	RUNX2	–5.03	–6.12	1.43	–3.67	0.48	0.95	–4.94	5.89
228141_at	LOC493869	–8.59	–8.70	–6.76	–6.62	2.61	–2.08	–7.97	5.89
207120_at	FLJ14011	–7.76	–4.81	–0.96	–8.59	–1.40	–1.18	–7.05	5.87
205123_s_at	TMEFF1	–4.66	–7.33	1.14	–6.06	–1.48	–0.17	–6.02	5.85
217764_s_at	RAB31	–6.12	–4.19	–1.17	–5.12	2.57	0.7	–5.14	5.84
206858_s_at	HOXC6	–3.55	–3.25	2.36	–3.06	2.72	2.54	–3.29	5.82
228297_at	–––	–8.20	2.14	3.08	–1.19	3.71	3.4	–2.42	5.82
202686_s_at	AXL	–5.76	–4.88	–2.52	–4.20	4.26	0.87	–4.95	5.81
203232_s_at	ATXN1	–8.59	–7.38	0.8	–0.24	0.01	0.4	–5.40	5.81
207086_x_at	GAGE2 /// GAGE4 /// GAGE5 /// GAGE6 /// GAGE7 /// GAGE7B /// GAGE8	–3.79	–4.64	–3.96	–6.18	5.77	0.91	–4.87	5.78
222108_at	AMIGO2	–4.67	–1.18	0.19	–3.48	5.12	2.66	–3.11	5.77
202458_at	PRSS23	–6.80	–5.78	–2.74	–6.56	1.49	–0.62	–6.38	5.76
222668_at	KCTD15	–5.70	–1.29	–0.07	–8.48	1.25	0.59	–5.16	5.75
228264_at	PHACS	–6.14	–5.98	0.08	–6.10	–0.74	–0.33	–6.07	5.75
204011_at	SPRY2	–5.02	–1.69	1.91	–3.87	2.53	2.22	–3.53	5.74
214612_x_at	MAGEA6	–4.31	–6.80	–3.69	–4.79	4.51	0.41	–5.30	5.71
1555340_x_at	RAP1A	–5.80	–4.30	–6.53	–6.24	6.98	0.22	–5.45	5.67
202998_s_at	LOXL2	–2.85	–7.38	–3.06	–5.72	3.73	0.33	–5.32	5.65
215034_s_at	TM4SF1	–7.43	–7.70	–7.29	–4.12	5.74	–0.78	–6.42	5.64
208510_s_at	PPARG	–7.38	–7.53	–3.12	–7.38	–0.46	–1.79	–7.43	5.64
225331_at	C3orf6	–8.38	–3.93	–4.45	–7.20	2.73	–0.86	–6.50	5.64
209288_s_at	CDC42EP3	–5.19	–0.99	2.61	–4.80	1.36	1.98	–3.66	5.64
224218_s_at	TRPS1	–6.59	–7.33	–0.97	–6.02	–1.11	–1.04	–6.65	5.61
207663_x_at	GAGE3	–5.62	–2.60	–3.64	–6.48	5.05	0.7	–4.90	5.6
209942_x_at	MAGEA3	–4.83	–5.86	–5.32	–7.48	4.41	–0.46	–6.06	5.6
1553994_at	NT5E	–8.48	–3.32	–2.99	–7.08	1.6	–0.70	–6.29	5.6
228956_at	UGT8	–5.88	–4.83	–1.98	–5.29	2.51	0.26	–5.33	5.6
213066_at	RUSC2	–6.64	–6.45	–0.87	–4.51	0.29	–0.29	–5.87	5.58
205453_at	HOXB2	–4.17	–7.20	2.28	2.86	3.18	2.73	–2.84	5.57
233002_at	KIAA1622	–8.97	–6.48	–3.76	–8.20	–0.88	–2.32	–7.88	5.56
229648_at	RICS	–7.24	–7.53	–0.29	–6.00	–2.46	–1.37	–6.93	5.55
210026_s_at	CARD10	–6.97	–6.08	–3.93	–7.38	1.41	–1.26	–6.81	5.55
215733_x_at	CTAG2	–6.76	–6.93	–4.72	–4.87	3.43	–0.65	–6.19	5.54
202626_s_at	LYN	–4.42	–5.78	2.56	–4.89	–1.55	0.51	–5.03	5.54
209200_at	–––	–6.31	–1.81	2.39	–6.20	–0.87	0.76	–4.77	5.54
226889_at	WDR35	–5.12	–6.12	–1.74	–6.53	0.93	–0.40	–5.92	5.52
205542_at	STEAP	–5.97	–3.13	–2.09	–4.61	4	0.95	–4.57	5.52
236635_at	FLJ14011	–3.86	–4.54	0.36	–7.53	0.06	0.21	–5.31	5.52
202003_s_at	ACAA2	–6.12	0.13	1.62	–5.84	1.52	1.57	–3.94	5.51
236565_s_at	FLJ11196	–6.10	–3.14	0.11	–4.45	1.78	0.95	–4.56	5.51
207714_s_at	SERPINH1	–1.01	–6.20	0.03	–2.68	4.37	2.2	–3.30	5.5
213306_at	MPDZ	–5.39	–6.53	–3.67	–7.29	1.85	–0.91	–6.40	5.49
212195_at	IL6ST	–6.08	–0.18	0.83	–2.95	4	2.42	–3.07	5.49
202391_at	BASP1	–7.20	–3.25	–2.97	–4.48	3.98	0.5	–4.98	5.48
209094_at	DDAH1	–4.39	–1.69	1.63	–1.94	3.98	2.81	–2.67	5.48
203708_at	PDE4B	–7.38	–5.42	–0.60	–5.38	–0.58	–0.59	–6.06	5.47
206640_x_at	GAGE2 /// GAGE4 /// GAGE5 /// GAGE6 /// GAGE7 /// GAGE7B	–6.56	–4.07	–6.18	–6.45	5.72	–0.23	–5.69	5.46
209301_at	CA2	–7.33	–7.43	–6.70	–7.04	3.08	–1.81	–7.27	5.46
225575_at	LIFR	–7.97	–5.30	–2.93	–7.38	0.06	–1.43	–6.88	5.45
212253_x_at	DST	–6.90	–7.43	–3.10	–5.02	1.05	–1.03	–6.45	5.42
1555834_at	UCHL1	–5.52	–6.18	–2.62	–4.64	2.55	–0.04	–5.45	5.41
203881_s_at	DMD	–8.59	–3.78	1.68	–7.53	–4.14	–1.23	–6.63	5.4
203196_at	ABCC4	–7.20	–1.47	0.72	–2.78	2.44	1.58	–3.82	5.4
201061_s_at	STOM	–4.14	–3.41	–0.86	–5.33	3.07	1.1	–4.29	5.4
209228_x_at	TUSC3	–6.12	–0.15	0.38	–5.19	2.77	1.57	–3.82	5.39
232476_at	–––	–6.31	–6.31	–0.73	–7.64	–2.02	–1.37	–6.75	5.38
202351_at	ITGAV	–6.24	–0.11	0.98	–3.54	3.17	2.07	–3.30	5.37
219973_at	ARSJ	–8.83	–4.62	–3.25	–6.67	0.58	–1.34	–6.71	5.37
1553142_at	FLJ38725	–8.97	–8.97	–3.58	–8.97	–3.62	–3.60	–8.97	5.37
217339_x_at	CTAG1B	–6.51	–5.09	–5.33	–6.73	3.82	–0.76	–6.11	5.35
1556395_at	–––	–8.97	–7.90	–7.29	–6.06	2.71	–2.29	–7.64	5.35
201505_at	LAMB1	–4.47	–6.00	–4.30	–8.97	2.05	–1.13	–6.48	5.35
203640_at	MBNL2	–3.74	–2.96	0.88	–6.97	0.7	0.79	–4.56	5.35
212816_s_at	CBS	–6.08	–6.93	–3.71	–6.83	1.17	–1.27	–6.61	5.34
228640_at	PCDH7	–7.43	–8.59	–5.02	–7.90	–0.25	–2.64	–7.97	5.34
203355_s_at	PSD3	–7.76	–7.20	–4.67	–7.70	0.2	–2.23	–7.56	5.32
203108_at	GPCR5A	–6.29	–6.86	–4.70	–5.03	3.22	–0.74	–6.06	5.32
208178_x_at	TRIO	–5.52	–5.55	–0.13	–3.23	1.24	0.55	–4.77	5.32
203895_at	PLCB4	–1.40	–7.83	–2.05	–5.97	2.55	0.25	–5.07	5.32
226490_at	NHSL1	–8.48	–7.16	–2.27	–4.06	–0.24	–1.25	–6.57	5.32
207072_at	IL18RAP	–5.98	–7.00	2.68	–5.43	–4.33	–0.83	–6.14	5.31
204042_at	WASF3	–5.73	–5.67	–1.23	–4.50	1.24	0	–5.30	5.3
202508_s_at	SNAP25	–7.53	–7.24	–4.67	–6.80	0.88	–1.90	–7.19	5.29
202201_at	BLVRB	–6.43	–2.22	–1.02	–4.25	2.99	0.99	–4.30	5.28
210762_s_at	DLC1	–4.85	–7.29	–3.60	–5.08	2.66	–0.47	–5.74	5.27
203706_s_at	FZD7	–8.59	–2.81	–0.20	–2.00	1.8	0.8	–4.47	5.27
223475_at	LCRISP1	–8.97	–4.56	1.2	1.17	1.09	1.15	–4.12	5.27
205122_at	TMEFF1	–7.38	–2.73	1.41	–3.70	–0.09	0.66	–4.60	5.26
208712_at	CCND1	–6.31	–6.45	–3.74	–5.05	2.37	–0.69	–5.94	5.25
204823_at	NAV3	–6.73	–3.93	–3.21	–6.12	2.51	–0.35	–5.59	5.24
225639_at	SCAP2	0.28	–6.67	1.97	–6.64	–0.18	0.9	–4.35	5.24
222774_s_at	NETO2	–6.45	–7.90	–7.04	–8.20	2.49	–2.27	–7.52	5.24
217553_at	MGC87042	–5.81	–5.29	–0.42	–4.26	0.67	0.12	–5.12	5.24
242196_at	RICS	–8.83	–7.08	–0.63	–3.80	–2.05	–1.34	–6.57	5.23
218656_s_at	LHFP	–5.17	–3.95	–0.95	–5.95	1.36	0.21	–5.02	5.23
227486_at	NT5E	–7.20	–5.60	–2.64	–7.33	–0.33	–1.49	–6.71	5.22
213712_at	ELOVL2	–5.80	–7.64	–3.15	–3.26	2.47	–0.34	–5.57	5.22
241895_at	LOC401006	–8.29	–8.29	–3.47	–7.70	–2.27	–2.87	–8.09	5.22
212254_s_at	DST	–6.64	–2.69	0.91	–0.35	3.06	1.99	–3.23	5.21
1557261_at	LOC339005	–7.53	–7.97	–1.64	–7.24	–3.10	–2.37	–7.58	5.21
234493_at	LOC116437	–8.04	–7.33	–1.03	–8.83	–4.70	–2.87	–8.07	5.2
201117_s_at	CPE	–7.83	–8.70	–8.04	–8.97	1.44	–3.30	–8.50	5.2
206261_at	ZNF239	–7.29	–3.86	–0.52	–5.52	–0.22	–0.37	–5.55	5.19
206429_at	F2RL1	–3.58	–5.91	–2.80	–7.53	1.82	–0.49	–5.68	5.18
206140_at	LHX2	–4.59	–7.20	–3.54	–5.63	2.28	–0.63	–5.81	5.18
200770_s_at	LAMC1	–7.43	–6.90	–4.70	–5.31	1.94	–1.38	–6.55	5.17
208820_at	PTK2	–5.52	–4.70	–2.50	–3.85	3.42	0.46	–4.69	5.15
205266_at	LIF	–6.53	–5.72	–2.29	–6.67	–0.07	–1.18	–6.31	5.13
202552_s_at	CRIM1	–4.21	–3.64	–0.88	–4.21	3.09	1.11	–4.02	5.13
226722_at	FAM20C	–6.93	–6.20	–1.15	–7.29	–2.22	–1.68	–6.81	5.12
229465_s_at	PTPRS	–3.84	–5.90	–1.02	–3.38	2.51	0.74	–4.37	5.12
214639_s_at	HOXA1	–1.88	–7.33	–0.11	–6.86	–0.38	–0.24	–5.36	5.12
209318_x_at	PLAGL1	–4.51	–1.98	3.42	0.89	3.07	3.24	–1.86	5.11
205226_at	PDGFRL	–6.73	–6.33	–4.05	–7.43	0.6	–1.73	–6.83	5.1
225381_at	–––	–7.76	–7.83	–6.97	–8.59	1.04	–2.96	–8.06	5.1
204779_s_at	HOXB7	–4.97	–3.31	2.14	0.27	2.71	2.43	–2.67	5.1
217890_s_at	PARVA	–6.73	–6.43	–2.21	–5.97	–0.35	–1.28	–6.38	5.09
230883_at	–––	–8.48	–8.12	–3.71	–7.59	–2.24	–2.97	–8.06	5.09
231403_at	TRIO	–7.97	–6.27	–0.73	–2.39	–0.18	–0.45	–5.54	5.09
217763_s_at	RAB31	–3.82	–6.00	–1.98	–4.89	2.34	0.18	–4.90	5.08
210002_at	GATA6	–8.20	–7.43	–6.33	–6.51	1.74	–2.30	–7.38	5.08
206953_s_at	LPHN2	–7.70	–3.82	–3.96	–4.70	3.31	–0.33	–5.41	5.08
209485_s_at	OSBPL1A	–6.24	–2.00	–0.51	–6.73	0.68	0.09	–4.99	5.08
227628_at	LOC493869	–4.90	–4.35	–3.38	–4.49	4.36	0.49	–4.58	5.07
201387_s_at	UCHL1	–2.90	–5.02	–4.70	–5.47	5.89	0.6	–4.46	5.06
223594_at	DKFZp434K2435	–5.16	–5.57	–1.02	–6.53	–0.39	–0.70	–5.75	5.05
221029_s_at	WNT5B	–5.57	–3.63	–1.05	–5.19	1.55	0.25	–4.80	5.05
204517_at	PPIC	–7.16	–3.62	–4.93	–7.48	2.84	–1.04	–6.08	5.04
235382_at	FLJ90650	–6.14	–6.22	–2.97	–8.12	–0.61	–1.79	–6.83	5.04
203510_at	MET	–4.99	–6.73	–6.97	–8.12	3.81	–1.58	–6.61	5.04
1554127_s_at	MSRB3	–6.08	–6.48	1.72	–0.61	–0.45	0.63	–4.39	5.03
1553995_a_at	NT5E	–6.93	–6.67	–3.79	–4.18	1.97	–0.91	–5.93	5.02
224694_at	ANTXR1	1.79	–2.63	1.48	–7.97	2.68	2.08	–2.94	5.02
212294_at	GNG12	–2.96	–5.67	–2.51	–5.98	2.78	0.14	–4.87	5.01
201887_at	IL13RA1	–8.38	–4.23	–3.36	–3.78	2.44	–0.46	–5.46	5
242100_at	CSS3	–8.97	–4.03	–3.47	–6.33	0.59	–1.44	–6.44	5
207002_s_at	PLAGL1	–3.98	–4.36	2.34	0.3	2.29	2.32	–2.68	5
225316_at	FLJ14490	–7.12	–5.75	–0.63	–4.13	–0.71	–0.67	–5.66	4.99
209871_s_at	APBA2	–6.93	–5.18	–0.57	–6.12	–1.65	–1.11	–6.08	4.97
223629_at	PCDHB5	–8.04	–7.97	–5.81	–8.12	–0.35	–3.08	–8.04	4.96
225745_at	LRP6	–6.80	–6.90	–0.24	1	1.7	0.73	–4.23	4.96
226625_at	TGFBR3	–6.53	–1.50	–3.70	–8.48	2.6	–0.55	–5.51	4.96
228496_s_at	–––	–3.03	–3.04	1.06	–0.95	4.15	2.61	–2.34	4.94
208358_s_at	UGT8	–6.93	–4.67	–2.69	–5.06	1.47	–0.61	–5.55	4.94
201462_at	SCRN1	–5.30	–2.91	1.4	–1.18	2.22	1.81	–3.13	4.94
235570_at	–––	–7.00	–6.83	–3.45	–7.24	–0.73	–2.09	–7.02	4.93
236600_at	SPG20	–4.70	–6.38	–1.15	–7.59	–1.44	–1.29	–6.22	4.93
204602_at	DKK1	–3.11	–4.90	–2.81	–6.33	3.09	0.14	–4.78	4.92
1554379_a_at	TP73	–4.84	–4.20	–4.21	–2.48	6.37	1.08	–3.84	4.92
230061_at	LOC116441	–5.39	–7.20	–6.22	–8.70	1.85	–2.19	–7.10	4.91
58780_s_at	FLJ10357	–5.21	–5.51	0.34	–3.62	–0.07	0.13	–4.78	4.91
204476_s_at	PC	–6.12	–6.62	–1.02	–5.97	–1.62	–1.32	–6.23	4.91
213423_x_at	TUSC3	–6.29	0.96	0.63	–3.55	3.26	1.95	–2.96	4.91
209644_x_at	CDKN2A	–1.96	–3.41	2.85	–1.44	2.41	2.63	–2.27	4.9
211474_s_at	SERPINB6	–4.64	–5.67	1.4	1.35	2.41	1.91	–2.99	4.9
222698_s_at	IMPACT	–8.59	–3.67	–3.19	–6.27	0.63	–1.28	–6.18	4.9
219013_at	GALNT11	–5.69	–4.62	–3.25	–7.53	1.15	–1.05	–5.95	4.89
220014_at	LOC51334	–5.43	–7.83	–4.14	–8.97	–0.91	–2.52	–7.41	4.88
218332_at	BEX1	–3.22	–7.38	–3.75	–4.25	3.61	–0.07	–4.95	4.88
219432_at	EVC	–7.38	–6.00	–3.54	–7.90	–0.89	–2.22	–7.09	4.88
235299_at	–––	–6.48	–7.90	–2.60	–4.11	0.02	–1.29	–6.16	4.88
210113_s_at	NALP1	–3.17	–6.31	–3.34	–6.33	2.55	–0.40	–5.27	4.87
1554007_at	–––	–5.66	–7.64	–3.45	–4.87	1.08	–1.19	–6.06	4.87
1555561_a_at	UGCGL2	–8.97	–8.97	–6.45	–7.76	–0.94	–3.70	–8.57	4.87
204753_s_at	HLF	–7.83	–6.29	–0.70	–6.59	–3.37	–2.04	–6.90	4.86
1554689_a_at	NLGN4X	–7.43	–5.06	0.11	–7.29	–3.58	–1.73	–6.59	4.86
207717_s_at	PKP2	–8.97	–6.73	–3.43	–4.90	–0.59	–2.01	–6.86	4.85
209109_s_at	TM4SF6	–6.31	–7.08	–5.01	–6.02	1.76	–1.62	–6.47	4.85
225685_at	CDC42EP3	–4.56	–2.43	1.27	–4.65	0.67	0.97	–3.88	4.85
202619_s_at	PLOD2	–4.28	–8.29	–3.52	–4.80	1.63	–0.94	–5.79	4.85
204059_s_at	ME1	–4.26	–7.70	–3.71	–7.08	0.71	–1.50	–6.35	4.84
227001_at	FLJ13955	–3.78	–6.56	–0.73	–3.84	0.94	0.1	–4.73	4.83
1558501_at	DNM3	–8.59	–6.73	–2.16	–4.96	–1.69	–1.93	–6.76	4.83
207039_at	CDKN2A	–3.49	–4.67	0.73	–4.59	0.43	0.58	–4.25	4.83
204784_s_at	MLF1	–8.38	–4.17	–5.14	–5.81	2.55	–1.30	–6.12	4.83
201308_s_at	38606	–1.90	–4.42	–0.01	–7.53	0.39	0.19	–4.62	4.81
1557411_s_at	LOC203427	–5.01	–7.70	0.01	–0.02	1.12	0.56	–4.25	4.81
237058_x_at	SLC6A13	–3.37	–5.06	3.56	–6.43	–3.85	–0.15	–4.95	4.8
1552578_a_at	MYO3B	–8.59	–7.53	–3.47	–8.97	–3.65	–3.56	–8.36	4.8
201445_at	CNN3	–7.20	0.45	0.42	–1.90	3.41	1.92	–2.88	4.8
232979_at	–––	–6.59	–6.24	1.04	–0.88	–0.59	0.22	–4.57	4.8
210987_x_at	TPM1	–2.85	–0.89	2.69	–1.82	3.17	2.93	–1.85	4.79
222881_at	HPSE	–5.98	–7.38	–1.86	–6.64	–1.92	–1.89	–6.67	4.78
218834_s_at	HSPA5BP1	–5.25	–5.44	–1.54	–5.20	0.49	–0.52	–5.30	4.77
212148_at	PBX1	–7.83	–3.72	1.8	–5.44	–3.59	–0.89	–5.66	4.77
1563139_at	–––	–8.59	–6.97	–2.84	–8.97	–3.97	–3.40	–8.17	4.77
244758_at	ZNF452	–7.70	–8.38	–3.38	–7.53	–2.82	–3.10	–7.87	4.77
230917_at	–––	–8.97	–7.20	1.07	–0.39	–2.59	–0.76	–5.52	4.76
46665_at	SEMA4C	–5.35	–2.69	0.96	–2.59	1.46	1.21	–3.54	4.76
224659_at	SEPN1	–5.90	–6.48	–1.86	–4.80	–0.09	–0.97	–5.73	4.75
202935_s_at	SOX9	–8.38	–4.53	–3.82	–3.80	2.19	–0.82	–5.57	4.75
1562713_a_at	NETO1	–3.90	–2.57	0.23	–7.59	–0.12	0.05	–4.69	4.74
211612_s_at	IL13RA1	–3.21	–7.83	–4.14	–6.45	1.96	–1.09	–5.83	4.74
202756_s_at	GPC1	–4.03	–4.63	–0.64	–5.12	0.93	0.14	–4.59	4.74
209011_at	TRIO	–5.11	–5.31	–0.39	–2.34	1.35	0.48	–4.25	4.74
218368_s_at	TNFRSF12A	–4.43	–1.62	–0.43	–4.99	2.53	1.05	–3.68	4.73
205259_at	NR3C2	–6.48	–5.67	–2.26	–6.93	–1.00	–1.63	–6.36	4.73
209306_s_at	SWAP70	–7.83	–2.56	1.52	0.49	1.32	1.42	–3.30	4.72
231786_at	HOXA13	–8.70	–5.72	–1.04	–7.83	–4.36	–2.70	–7.42	4.72
223535_at	NUDT12	–8.97	–7.16	–3.51	–5.91	–1.74	–2.63	–7.35	4.72
244246_at	MIPOL1	–8.70	–6.12	–5.14	–7.97	–0.62	–2.88	–7.60	4.71
203431_s_at	RICS	–5.84	–2.46	1.14	–5.72	–1.07	0.04	–4.68	4.71
228551_at	MGC24039	–1.53	–6.76	0.09	–3.07	1.76	0.92	–3.79	4.71
239121_at	PTK2	–6.43	–7.38	–2.76	–6.73	–1.53	–2.14	–6.85	4.7
214913_at	ADAMTS3	–8.12	–4.57	–3.58	–3.56	2.16	–0.71	–5.41	4.7
228494_at	–––	–6.59	–4.02	–4.38	–8.83	0.83	–1.78	–6.48	4.7
227238_at	–––	–7.16	–7.59	–6.00	–7.24	0.73	–2.64	–7.33	4.69
225207_at	–––	–6.41	–8.59	–2.20	–8.29	–3.94	–3.07	–7.76	4.69
208600_s_at	GPR39	–6.93	–6.33	–2.94	–7.20	–1.36	–2.15	–6.82	4.67
226184_at	FMNL2	–4.23	–2.09	–3.34	–8.29	2.95	–0.20	–4.87	4.67
210933_s_at	FSCN1	–8.70	0.09	3.2	0.61	0.8	2	–2.67	4.67
212190_at	SERPINE2	–5.33	1.24	2.67	–2.55	2.22	2.45	–2.21	4.66
232113_at	–––	–6.41	–6.97	–3.44	–4.17	1.05	–1.19	–5.85	4.65
1561514_at	–––	–6.67	–8.48	–6.48	–8.70	–0.12	–3.30	–7.95	4.65
200897_s_at	KIAA0992	–7.38	1.06	2.83	0.49	2.58	2.71	–1.94	4.65
216973_s_at	HOXB7	–3.77	–3.63	2.07	0.16	2.4	2.23	–2.41	4.65
201060_x_at	STOM	–2.97	–4.46	–1.22	–3.27	3.38	1.08	–3.57	4.65
211057_at	ROR1	–7.43	–7.64	–3.70	–7.38	–1.98	–2.84	–7.48	4.64
219468_s_at	CUEDC1	–5.07	–4.72	–0.95	–6.67	–0.75	–0.85	–5.49	4.64
201215_at	PLS3	–8.97	–5.60	–7.16	–2.90	4.79	–1.18	–5.82	4.64
219073_s_at	OSBPL10	–4.09	–6.93	–3.85	–6.76	1.26	–1.30	–5.93	4.63
201307_at	38606	0.68	–3.92	1.99	–3.70	2.65	2.32	–2.31	4.63
213419_at	APBB2	–6.90	–6.73	–5.60	–8.04	0.41	–2.59	–7.22	4.63
209631_s_at	GPR37	–6.86	–7.38	–5.14	–7.97	–0.42	–2.78	–7.40	4.62
208791_at	CLU	–6.18	–5.29	–6.73	–7.64	3.22	–1.76	–6.37	4.62
219295_s_at	PCOLCE2	–4.03	–3.55	–0.93	–3.98	2.44	0.76	–3.85	4.61
225589_at	SH3MD2	–6.16	–3.92	–0.69	–4.64	0.1	–0.29	–4.90	4.61
226534_at	KITLG	–8.97	–6.76	–3.94	–4.57	–0.37	–2.16	–6.77	4.61
201125_s_at	ITGB5	–4.26	–5.06	–3.34	–5.86	2.44	–0.45	–5.06	4.61
205504_at	BTK	–4.50	–6.27	0.17	–5.83	–2.03	–0.93	–5.53	4.6
210517_s_at	AKAP12	–3.82	–6.48	–3.16	–1.67	4.38	0.61	–3.99	4.6
218450_at	HEBP1	–5.93	–0.44	1.5	–1.35	2.54	2.02	–2.57	4.6
215726_s_at	CYB5	–4.05	–4.73	1.83	0.8	2.04	1.93	–2.66	4.59
201798_s_at	FER1L3	–4.84	–6.56	–6.33	–5.80	4.06	–1.14	–5.73	4.59
203476_at	TPBG	–3.37	–1.81	–3.00	–7.48	3.72	0.36	–4.22	4.59
227372_s_at	BAIAP2L1	–6.14	–5.20	–5.75	–6.22	3.2	–1.27	–5.85	4.58
204518_s_at	PPIC	–6.36	–6.93	–5.09	–7.29	0.53	–2.28	–6.86	4.58
204540_at	EEF1A2	–3.38	–2.38	–0.13	–3.37	3.17	1.52	–3.04	4.56
215058_at	MGC24039	–2.87	–6.80	–1.37	–5.91	0.1	–0.63	–5.19	4.56
227126_at	–––	–5.17	–8.97	0.17	–5.86	–4.39	–2.11	–6.67	4.56
207808_s_at	PROS1	–2.45	–5.37	–0.20	–3.49	1.76	0.78	–3.77	4.55
229059_at	C9orf109	–6.76	–6.41	–2.32	–5.83	–1.24	–1.78	–6.33	4.55
204472_at	GEM	–4.87	–1.85	1.05	–2.95	1.6	1.33	–3.22	4.55
220394_at	FGF20	–8.48	–8.38	–4.31	–8.38	–3.42	–3.87	–8.41	4.55
243905_at	LOC387895	–6.73	–6.76	–2.78	–7.97	–2.44	–2.61	–7.15	4.55
226556_at	RPL4	–6.38	–6.12	–2.78	–4.07	0.82	–0.98	–5.52	4.55
218901_at	PLSCR4	–6.00	–8.70	–4.04	–8.29	–2.21	–3.12	–7.66	4.54
202949_s_at	FHL2	–6.10	–1.72	2.61	1.6	2.3	2.46	–2.08	4.53
1560010_a_at	FLJ32063	–8.38	–8.12	–3.13	–6.59	–3.20	–3.17	–7.70	4.53
204343_at	ABCA3	–4.60	–5.73	–1.75	–5.33	0.36	–0.69	–5.22	4.53
1560573_at	LOC387895	–7.04	–4.96	–2.67	–6.73	–0.77	–1.72	–6.24	4.53
210117_at	SPAG1	0.34	–3.48	0.61	–7.38	1.43	1.02	–3.50	4.52
233847_x_at	–––	–7.70	–8.83	–7.76	–8.97	–0.19	–3.97	–8.50	4.52
235818_at	UNQ3033	–8.12	–8.04	–2.76	–4.32	–1.86	–2.31	–6.82	4.52
225342_at	AK3	–2.63	–2.23	2.04	–3.32	1.54	1.79	–2.73	4.52
226571_s_at	PTPRS	–6.02	–3.50	–1.32	–5.30	0.48	–0.42	–4.94	4.52
218087_s_at	SORBS1	–8.04	–8.70	–1.05	–3.83	–3.64	–2.35	–6.86	4.51
209875_s_at	SPP1	–4.37	–2.63	–1.32	–6.18	1.55	0.11	–4.40	4.51
206376_at	SLC6A15	–7.48	–3.53	–4.36	–7.00	1.37	–1.49	–6.00	4.51
206170_at	ADRB2	–6.83	–4.44	–3.10	–6.33	0.37	–1.37	–5.87	4.5
209717_at	EVI5	–3.99	–5.08	–2.00	–5.91	1.01	–0.49	–4.99	4.5
226751_at	C2orf32	–6.67	–6.41	–5.70	–5.91	2.04	–1.83	–6.33	4.5
244461_at	HCMOGT–1	–7.53	–4.32	–0.96	–4.36	–0.85	–0.91	–5.40	4.5
214389_at	SLC5A12	–4.07	–7.24	–1.45	–8.29	–2.62	–2.04	–6.53	4.49
1565162_s_at	MGST1	–8.97	–8.12	–4.00	–8.48	–4.06	–4.03	–8.52	4.49
228708_at	RAB27B	–4.70	–1.46	2.51	–3.84	–0.21	1.15	–3.33	4.49
228098_s_at	MYLIP	–7.83	0.87	1.25	–3.22	0.93	1.09	–3.39	4.49
223484_at	NMES1	–5.06	–4.04	–4.14	–6.90	2.43	–0.85	–5.33	4.48
1552573_s_at	MIPOL1	–7.48	–6.67	–4.30	–8.12	–1.60	–2.95	–7.42	4.47
208711_s_at	CCND1	–7.20	–3.60	–2.80	–4.88	1.3	–0.75	–5.23	4.47
213823_at	HOXA11	–6.73	–6.36	–0.15	–5.37	–3.21	–1.68	–6.15	4.47
221760_at	MAN1A1	–7.00	–1.23	–0.37	–2.75	2	0.81	–3.66	4.47
231899_at	KIAA1726	–7.33	–8.48	–5.95	–8.70	–1.46	–3.70	–8.17	4.47
220468_at	FLJ22595	–4.29	–8.04	–4.12	–6.67	0.38	–1.87	–6.34	4.47
203002_at	AMOTL2	–4.49	–3.39	–2.05	–4.53	2.71	0.33	–4.13	4.46
238452_at	FCRL2	–5.32	–5.63	–1.39	–6.31	–1.20	–1.29	–5.75	4.46
206343_s_at	NRG1	–7.24	–6.83	–5.36	–6.14	0.8	–2.28	–6.74	4.46
237477_at	PDCL2	–7.64	–8.04	–3.43	–8.97	–4.10	–3.77	–8.22	4.45
212775_at	KIAA0657	–4.24	–2.95	0.4	–3.41	1.42	0.91	–3.53	4.45
224204_x_at	ARNTL2	–1.77	–5.86	–0.57	–4.99	1.04	0.23	–4.21	4.44
228693_at	C3orf6	–8.20	–8.59	–3.67	–3.84	–1.21	–2.44	–6.88	4.44
206018_at	FOXG1B	–6.62	–5.78	–7.83	–7.48	3.46	–2.19	–6.63	4.44
220057_at	XAGE1	–6.76	–5.86	–6.38	–3.65	4.39	–0.99	–5.43	4.43
204348_s_at	AK3	–3.30	–1.51	2.06	–2.66	1.82	1.94	–2.49	4.43
200931_s_at	VCL	0.04	0.79	2.88	–2.75	4.68	3.78	–0.64	4.42
212989_at	TMEM23	–8.97	–1.63	–0.81	–1.11	1.85	0.52	–3.90	4.42
209213_at	CBR1	–5.35	–7.12	–5.47	–6.27	1.8	–1.83	–6.24	4.41
215016_x_at	DST	–4.41	–2.35	0.86	–0.31	3.24	2.05	–2.35	4.41
201116_s_at	CPE	–6.73	–6.62	–5.90	–6.67	1.36	–2.27	–6.67	4.41
238784_at	FLJ32949	–6.97	–4.35	–1.12	–2.05	1.01	–0.05	–4.46	4.4
219522_at	FJX1	–5.44	–5.28	–4.23	–3.91	3.28	–0.48	–4.88	4.4
226810_at	C6orf155	–4.03	–3.53	–0.16	–6.14	–0.17	–0.17	–4.57	4.4
211651_s_at	LAMB1	–5.88	–5.93	–3.97	–5.59	1.17	–1.40	–5.80	4.4
227481_at	MAGI1	–3.58	–6.56	–1.43	–4.08	0.74	–0.35	–4.74	4.39
236699_at	MBNL2	–7.64	–5.41	–0.98	–6.36	–3.18	–2.08	–6.47	4.39
225079_at	EMP2	–6.41	–6.18	–3.08	–6.04	–0.56	–1.82	–6.21	4.39
204362_at	SCAP2	1.01	–3.83	2.31	–6.24	0.41	1.36	–3.02	4.38
214884_at	–––	–7.97	–8.12	–3.27	–8.70	–4.49	–3.88	–8.26	4.38
238478_at	BNC2	–6.62	–6.70	–1.50	–3.96	–1.26	–1.38	–5.76	4.38
223567_at	SEMA6B	–5.76	–6.45	–4.08	–7.64	–0.40	–2.24	–6.62	4.38
218502_s_at	TRPS1	–4.56	–4.07	0.3	–3.97	0.06	0.18	–4.20	4.38
210697_at	ZNF257	–0.91	–7.08	–1.15	–8.97	–1.39	–1.27	–5.65	4.38
205624_at	CPA3	–4.31	–7.97	0.41	–7.08	–4.56	–2.07	–6.45	4.38
214254_at	MAGEA4	–5.30	–5.93	–7.00	–6.56	3.89	–1.55	–5.93	4.38
204778_x_at	HOXB7	–5.04	–5.07	0.63	–0.69	0.92	0.78	–3.60	4.38
218454_at	FLJ22662	–5.81	–6.10	–5.30	–3.30	3.9	–0.70	–5.07	4.37
236831_at	C3orf6	–8.97	–8.29	–7.04	–6.51	–0.07	–3.55	–7.92	4.37
1564965_at	BCAS1	–7.12	–7.90	–3.07	–8.97	–4.19	–3.63	–7.99	4.36
229901_at	ZNF488	–6.67	–5.00	–2.52	–6.70	–1.00	–1.76	–6.13	4.36
237189_at	–––	–6.86	–6.16	–0.31	0.53	0.71	0.2	–4.16	4.36
230258_at	GLIS3	–6.45	–6.73	–3.06	–6.56	–1.39	–2.22	–6.58	4.36
212956_at	KIAA0882	0.23	–3.78	0.46	–8.04	0.54	0.5	–3.86	4.36
205498_at	GHR	–7.33	–3.52	–4.28	–8.38	0.17	–2.05	–6.41	4.36
230158_at	FLJ32949	–6.80	–6.38	–1.41	–1.89	0.07	–0.67	–5.02	4.35
1565613_at	–––	–7.16	–7.48	–3.42	–8.59	–3.35	–3.39	–7.74	4.35
209290_s_at	NFIB	–3.53	–5.29	–3.12	–6.80	1.41	–0.85	–5.20	4.35
220617_s_at	ZNF532	–7.24	–5.19	–4.86	–7.64	0.17	–2.35	–6.69	4.35
203665_at	HMOX1	–6.93	–5.63	–2.11	–2.14	1	–0.56	–4.90	4.34
227320_at	LOC144347	–3.44	–3.41	0.3	–4.09	1.09	0.7	–3.64	4.34
202289_s_at	TACC2	–5.05	–6.16	–3.83	–4.92	1.76	–1.04	–5.38	4.34
210405_x_at	TNFRSF10B	–7.43	–3.12	–1.38	–5.31	–0.52	–0.95	–5.29	4.34
207843_x_at	CYB5	–3.62	–3.58	2.2	0.58	2.05	2.13	–2.21	4.33
231517_at	LOC440590	–6.24	–7.38	–4.00	–6.83	–0.97	–2.49	–6.82	4.33
213338_at	RIS1	–0.87	–6.80	–3.86	–6.70	2.94	–0.46	–4.79	4.33
231849_at	LOC144501	–7.12	–5.76	–5.64	–6.62	1.3	–2.17	–6.50	4.33
1554733_at	MGC24125	–7.64	–5.73	0.41	–4.84	–3.90	–1.75	–6.07	4.33
206116_s_at	TPM1	–3.36	–0.79	2.14	–1.65	2.64	2.39	–1.93	4.33
231851_at	KIAA1579	–7.76	–1.53	0.58	–2.24	0.37	0.48	–3.84	4.32
213288_at	OACT2	2.11	–5.72	2.13	–5.13	0.68	1.4	–2.91	4.32
204557_s_at	DZIP1	–5.06	–4.45	–3.76	–8.97	0.07	–1.84	–6.16	4.32
204081_at	NRGN	–3.46	–5.02	0.13	–4.88	–0.40	–0.14	–4.45	4.32
1558009_at	SLC1A2	–8.97	–8.97	–3.31	–8.97	–6.00	–4.65	–8.97	4.31
209870_s_at	APBA2	–4.62	–5.42	–0.44	–5.32	–1.19	–0.82	–5.12	4.3
235801_at	TUSC3	–6.67	–3.57	–2.73	–7.38	–0.42	–1.57	–5.87	4.3
213865_at	DCBLD2	–4.97	–5.70	–2.27	–5.45	0.12	–1.07	–5.37	4.3
1561493_at	–––	–8.70	–7.70	–5.01	–8.97	–3.31	–4.16	–8.46	4.3
236440_at	–––	–7.29	–4.01	–1.59	–7.59	–2.41	–2.00	–6.30	4.3
219249_s_at	FKBP10	–7.16	–6.36	–3.15	–7.59	–2.33	–2.74	–7.03	4.3
227646_at	EBF	–6.67	–5.09	0.71	–5.21	–3.45	–1.37	–5.66	4.29
207446_at	TLR6	–5.98	–7.64	–3.32	–3.86	0.23	–1.54	–5.83	4.28
209781_s_at	KHDRBS3	–4.95	–2.91	1.25	–0.56	1.7	1.47	–2.81	4.28
226408_at	TEAD2	–6.53	–5.60	–3.41	–7.04	–0.81	–2.11	–6.39	4.28
227241_at	MUC15	–8.20	–7.59	–7.97	–7.97	0.68	–3.64	–7.92	4.28
211719_x_at	FN1	–5.93	–7.59	–5.93	–5.95	1.5	–2.22	–6.49	4.27
209210_s_at	PLEKHC1	–4.67	1.98	1.93	–1.59	3.75	2.84	–1.42	4.27
205253_at	PBX1	–6.00	–7.12	–1.08	–6.33	–3.36	–2.22	–6.48	4.26
1555800_at	ZNF533	–8.38	–8.29	–4.87	–8.38	–3.30	–4.09	–8.35	4.26
230102_at	–––	–7.48	1.16	0.08	–5.59	0.5	0.29	–3.97	4.26
222433_at	ENAH	–4.74	–1.50	2.12	0.54	2.59	2.36	–1.90	4.26
201280_s_at	DAB2	–7.48	–5.80	–3.93	–7.00	–1.09	–2.51	–6.76	4.25
204944_at	PTPRG	–7.70	–8.20	–0.08	–8.12	–7.43	–3.76	–8.01	4.25
206100_at	CPM	–3.90	–6.04	–2.82	–8.04	–0.67	–1.74	–5.99	4.25
1555841_at	MGC17337	–6.02	–0.76	1.76	–0.55	1.84	1.8	–2.45	4.25
225346_at	LOC80298	–2.66	–5.84	–0.26	–3.21	0.94	0.34	–3.91	4.25
229310_at	KBTBD9	–4.29	–3.33	–0.41	–4.13	1.05	0.32	–3.92	4.24
220445_s_at	CSAG2	–6.41	–6.70	–6.31	–7.38	1.12	–2.60	–6.83	4.23
234420_at	–––	–8.59	–6.83	–3.03	–8.29	–4.31	–3.67	–7.90	4.23
209270_at	LAMB3	–5.98	–2.75	–2.56	–4.22	2.39	–0.09	–4.32	4.23
241557_x_at	–––	–8.12	–7.43	–4.38	–8.97	–3.50	–3.94	–8.17	4.23
219937_at	TRHDE	–5.93	–6.90	–3.57	–4.36	0.58	–1.50	–5.73	4.23
225202_at	RHOBTB3	–7.08	1.41	3.43	1.87	2.5	2.96	–1.26	4.23
231856_at	KIAA1244	–8.70	–3.87	–3.60	–8.12	–1.74	–2.67	–6.90	4.23
235593_at	ZFHX1B	–8.38	–7.29	–1.23	–3.43	–3.06	–2.14	–6.37	4.22
211822_s_at	NALP1	–5.00	–2.86	–2.13	–5.07	1.94	–0.09	–4.31	4.22
226726_at	OACT2	2.37	–3.84	2.38	–4.30	2.2	2.29	–1.92	4.21
238458_at	EFHA2	–4.77	–3.76	–2.12	–6.64	0.42	–0.85	–5.06	4.21
231791_at	ASAH2	–7.76	–5.83	–5.21	–8.20	–0.90	–3.06	–7.26	4.21
204956_at	MTAP	–7.08	–6.38	–1.15	–0.59	0.2	–0.48	–4.68	4.21
205659_at	HDAC9	–1.17	–3.10	1.58	–3.64	1.55	1.57	–2.64	4.2
203438_at	STC2	–7.38	–6.43	–6.18	–7.24	0.55	–2.81	–7.02	4.2
1554147_s_at	C3orf15	–8.70	–4.03	–4.29	–8.48	–1.45	–2.87	–7.07	4.2
207943_x_at	–––	–3.37	–5.37	1.34	–0.27	1.05	1.2	–3.00	4.2
222664_at	KCTD15	–6.14	–1.30	–0.22	–4.06	0.94	0.36	–3.84	4.2
1555756_a_at	CLEC7A	–8.97	–5.97	–1.84	–8.38	–5.31	–3.58	–7.77	4.2
239552_at	FLJ14712	–5.47	–6.43	–3.81	–8.48	–1.40	–2.60	–6.79	4.19
202196_s_at	DKK3	–6.83	–5.43	–3.63	–7.43	–1.12	–2.37	–6.56	4.19
208493_at	HOXA11	–6.80	–7.20	–1.01	–7.43	–4.90	–2.96	–7.14	4.19
209135_at	ASPH	–7.24	–0.60	–1.05	–0.71	3.71	1.33	–2.85	4.19
1556392_a_at	–––	–5.19	–8.97	–3.00	–8.97	–4.05	–3.53	–7.71	4.18
210791_s_at	RICS	–5.62	–2.68	0.08	–7.00	–1.92	–0.92	–5.10	4.18
230968_at	–––	–2.51	–5.88	–0.03	–5.28	–0.73	–0.38	–4.55	4.18
203705_s_at	FZD7	–5.28	–4.20	–0.89	–2.29	1.38	0.25	–3.92	4.17
207147_at	DLX2	–5.16	–4.39	–2.43	–4.53	1.39	–0.52	–4.69	4.17
1556346_at	–––	–6.45	–5.62	–3.68	–6.20	–0.15	–1.92	–6.09	4.17
237991_at	TMEM16C	–6.56	–8.59	–6.93	–8.59	–0.55	–3.74	–7.91	4.17
230788_at	GCNT2	–6.27	–5.48	–1.88	–1.62	1.3	–0.29	–4.46	4.17
206373_at	ZIC1	–5.86	–7.70	–5.93	–7.20	0.42	–2.75	–6.92	4.17
209289_at	NFIB	–3.52	–8.12	–5.91	–7.20	1.69	–2.11	–6.28	4.17
201789_at	DHRS7	–7.97	–8.97	–3.90	–7.76	–4.23	–4.07	–8.23	4.17
1562587_at	MIST	–6.70	–7.43	–1.92	–8.97	–5.15	–3.54	–7.70	4.16
1563186_at	–––	–7.16	–8.70	–1.64	–7.64	–5.70	–3.67	–7.84	4.16
213664_at	SLC1A1	–8.12	–6.27	–4.25	–3.61	0.57	–1.84	–6.00	4.16
201667_at	GJA1	–4.50	–6.76	–7.53	–7.64	3.25	–2.14	–6.30	4.16
220777_at	KIF13A	–8.20	–7.59	–3.57	–8.29	–4.17	–3.87	–8.03	4.15
227429_at	MGC45840	–5.53	–5.31	–0.06	–1.97	–0.17	–0.12	–4.27	4.15
205366_s_at	HOXB6	–3.53	–6.67	2.11	–1.35	–1.52	0.3	–3.85	4.15
212365_at	MYO1B	–3.53	–1.16	2	–2.35	1.61	1.8	–2.35	4.15
209209_s_at	PLEKHC1	–4.24	0.47	0.67	–4.53	2.09	1.38	–2.77	4.15
204776_at	THBS4	–3.26	–5.52	0.95	–2.68	–0.29	0.33	–3.82	4.15
221958_s_at	FLJ23091	–6.83	–5.88	–6.83	–3.82	4.1	–1.36	–5.51	4.15
238808_at	HOXA13	–7.00	–4.26	–0.92	–7.48	–3.28	–2.10	–6.25	4.15
241744_x_at	–––	–6.10	–8.97	–3.08	–6.31	–2.88	–2.98	–7.12	4.14
225782_at	MSRB3	–2.26	–3.19	3.78	1.67	1.98	2.88	–1.26	4.14
226279_at	PRSS23	–7.33	–4.96	–4.54	–6.97	–0.02	–2.28	–6.42	4.14
204281_at	TEAD4	–4.90	–4.45	–2.65	–4.91	1.41	–0.62	–4.76	4.13
205376_at	INPP4B	–1.17	–5.62	–0.07	–4.25	0.98	0.45	–3.68	4.13
235944_at	FIBL–6	–5.59	–8.97	–3.75	–7.76	–2.87	–3.31	–7.44	4.13
205609_at	ANGPT1	–4.63	0.23	1.95	–4.31	0.5	1.23	–2.90	4.13
210495_x_at	FN1	–6.29	–6.48	–5.78	–5.76	1.68	–2.05	–6.18	4.13
206999_at	IL12RB2	–7.64	–6.10	–1.48	–6.45	–3.73	–2.61	–6.73	4.13
213844_at	HOXA5	–0.06	–6.33	1.5	–4.44	–0.47	0.51	–3.61	4.13
218918_at	MAN1C1	–7.08	–7.90	–4.20	–8.20	–3.01	–3.60	–7.72	4.12
231914_at	NUDT14	–5.29	–2.08	0.08	–6.76	–1.27	–0.59	–4.71	4.12
244793_at	TRIO	–6.90	–8.20	–1.92	–6.97	–4.56	–3.24	–7.35	4.11
1570594_at	–––	–6.97	–8.20	–3.11	–8.20	–4.24	–3.68	–7.79	4.11
229105_at	GPR39	–6.36	–5.17	–5.00	–6.38	1.29	–1.86	–5.97	4.11
210654_at	TNFRSF10D	–6.24	–6.41	–3.55	–6.67	–1.11	–2.33	–6.44	4.11
1552277_a_at	MGC17337	–4.57	–0.46	1.73	–0.17	3.02	2.37	–1.73	4.11
243179_at	–––	–7.90	–6.56	–2.00	–2.66	–1.20	–1.60	–5.70	4.1
1553746_a_at	–––	–6.70	–7.20	–4.04	–8.97	–3.00	–3.52	–7.62	4.1
228097_at	MYLIP	–6.93	–2.06	–0.81	–5.73	–0.81	–0.81	–4.91	4.1
213674_x_at	IGHD	–5.18	–7.24	0.28	–6.97	–5.00	–2.36	–6.46	4.1
202314_at	CYP51A1	–7.48	1.37	1.97	1.43	3.1	2.54	–1.56	4.1
218959_at	HOXC10	–5.48	–2.68	0.23	–4.07	–0.19	0.02	–4.08	4.1
214586_at	GPR37	–8.48	–8.38	–3.18	–4.43	–2.83	–3.01	–7.10	4.09
227771_at	LIFR	–5.78	–7.24	–2.58	–3.69	–0.39	–1.49	–5.57	4.09
204992_s_at	PFN2	–2.47	0.39	2.25	–0.10	4.45	3.35	–0.73	4.08
226847_at	FST	–8.70	–4.35	–4.23	–7.97	–1.62	–2.92	–7.00	4.08
204497_at	ADCY9	–6.14	–3.70	–4.53	–8.97	0.16	–2.19	–6.27	4.08
1555623_at	–––	–8.12	–6.12	–6.56	–4.14	2.46	–2.05	–6.12	4.07
230746_s_at	–––	–4.64	–8.97	–5.63	–4.65	1.61	–2.01	–6.08	4.07
224773_at	NAV1	–5.11	–5.18	–0.36	–5.16	–1.79	–1.08	–5.15	4.07
231984_at	MTAP	–6.67	–4.09	0.26	–0.14	0.6	0.43	–3.64	4.07
213103_at	STARD13	–6.12	–4.44	–1.70	–6.12	–1.28	–1.49	–5.56	4.07
1554555_a_at	FLJ21148	–6.80	–6.06	–6.08	–6.10	1.58	–2.25	–6.32	4.07
225516_at	SLC7A2	–6.33	–7.04	–6.64	–6.76	1.34	–2.65	–6.71	4.06
210904_s_at	IL13RA1	–4.56	–3.73	–3.99	–7.38	1.67	–1.16	–5.22	4.06
212551_at	CAP2	–5.93	–6.38	–5.53	–5.67	1.67	–1.93	–5.99	4.06
221556_at	CDC14B	–4.67	–3.67	–3.79	–8.04	1	–1.40	–5.46	4.06
204442_x_at	LTBP4	–6.62	–4.15	–0.34	–1.96	–0.02	–0.18	–4.24	4.06
204975_at	EMP2	–3.35	–7.16	–3.26	–6.22	0.23	–1.51	–5.58	4.06
241224_x_at	DSCR8	–5.13	–6.14	–4.70	–5.27	1.8	–1.45	–5.51	4.06
205440_s_at	–––	–8.70	–8.48	–6.59	–7.76	–1.92	–4.26	–8.32	4.06
227484_at	–––	–4.56	–3.81	–1.46	–4.48	1.01	–0.23	–4.28	4.06
242037_at	ASPH	–6.90	–6.41	–5.29	–7.90	–0.73	–3.01	–7.07	4.06
225078_at	EMP2	–3.63	–6.22	–2.63	–6.97	–0.49	–1.56	–5.61	4.05
1562860_at	–––	–6.80	–7.33	–3.68	–8.97	–3.64	–3.66	–7.70	4.04
233667_at	GPC6	–7.12	–6.62	–2.61	–8.04	–3.84	–3.22	–7.26	4.03
201939_at	PLK2	–8.20	–6.59	–6.80	–4.22	2.19	–2.30	–6.34	4.03
205280_at	GLRB	–7.04	–8.70	–7.70	–7.90	0	–3.85	–7.88	4.03
244741_s_at	MGC9913	–3.76	–2.03	2.22	–2.98	–0.01	1.1	–2.92	4.03
1558900_at	–––	–8.20	–5.29	–3.16	–7.59	–2.86	–3.01	–7.03	4.02
224955_at	TEAD1	–3.70	–4.09	–2.54	–4.22	2.56	0.01	–4.00	4.01
1556116_s_at	PTPRS	–6.43	–5.88	–2.81	–7.38	–2.30	–2.55	–6.56	4.01
241705_at	–––	–5.10	–8.20	–2.65	–8.83	–4.08	–3.37	–7.38	4.01
218839_at	HEY1	–5.86	–5.95	–4.50	–5.84	0.74	–1.88	–5.88	4.01
204731_at	TGFBR3	–7.12	–1.81	–2.94	–3.80	2.46	–0.24	–4.24	4
218718_at	PDGFC	–4.35	–4.11	–3.75	–4.22	3.3	–0.23	–4.23	4
235121_at	ZNF542	–6.93	–2.11	0.65	–0.29	1.13	0.89	–3.11	4
1561414_at	–––	–8.97	–8.97	–4.04	–8.29	–5.44	–4.74	–8.74	4
222834_s_at	GNG12	–4.55	–6.70	–3.60	–5.98	0.1	–1.75	–5.75	4
204422_s_at	FGF2	–4.36	–8.70	–3.54	–3.73	0.33	–1.60	–5.60	4
223120_at	FUCA2	–5.51	–5.81	–2.45	0.84	3.46	0.5	–3.49	4
202728_s_at	LTBP1	–6.22	–3.00	–0.44	–5.69	–1.52	–0.98	–4.97	3.99
228144_at	ZNF300	–4.11	–8.20	–4.53	–3.46	2	–1.27	–5.26	3.99
235652_at	SCML1	–8.29	–8.20	–7.20	–5.38	0.6	–3.30	–7.29	3.99
207523_at	C6orf10	–8.59	–6.02	–3.87	–8.48	–3.54	–3.71	–7.70	3.99
234317_s_at	–––	–5.67	–3.90	–0.90	–6.59	–1.89	–1.40	–5.39	3.99
1555339_at	RAP1A	–5.18	–3.31	–6.38	–3.49	6.36	–0.01	–4.00	3.99
212093_s_at	MTUS1	–6.18	–6.24	–2.32	–5.33	–1.55	–1.93	–5.92	3.99
221583_s_at	KCNMA1	–6.80	–8.12	–3.85	–5.52	–1.80	–2.83	–6.81	3.99
227573_s_at	KIAA0657	–7.04	–6.97	–3.08	–6.62	–2.70	–2.89	–6.87	3.98
227080_at	MGC45731	–7.33	–3.34	–1.13	–3.47	–0.34	–0.73	–4.71	3.98
219545_at	KCTD14	–5.17	–5.97	–2.43	–6.93	–1.65	–2.04	–6.02	3.98
229778_at	–––	–7.83	–8.97	–4.34	–5.83	–2.79	–3.56	–7.54	3.98
200907_s_at	KIAA0992	–6.06	0.38	2.12	–0.23	1.89	2	–1.97	3.98
230781_at	–––	–5.18	–6.73	3.86	–2.50	–5.52	–0.83	–4.81	3.97
219751_at	FLJ21148	–5.51	–3.74	–3.31	–6.29	0.9	–1.21	–5.18	3.97
232544_at	POLR2B	–7.70	–7.48	–0.49	–7.76	–6.86	–3.68	–7.65	3.97
204863_s_at	IL6ST	–7.59	–3.13	–3.67	–6.80	–0.06	–1.86	–5.84	3.97
223730_at	GPC6	–5.05	–4.55	–0.94	–5.44	–1.14	–1.04	–5.01	3.97
1565149_at	DNCH2	–7.29	–4.23	–3.24	–6.97	–1.15	–2.19	–6.16	3.97
220658_s_at	ARNTL2	–0.70	–4.56	0.24	–4.40	1.25	0.75	–3.22	3.97
218000_s_at	PHLDA1	–4.27	–6.18	–3.68	–5.06	1.27	–1.20	–5.17	3.96
243041_s_at	–––	–8.38	–6.90	–6.48	–8.04	–1.15	–3.81	–7.77	3.96
204235_s_at	GULP1	–5.06	–5.30	–3.64	–4.13	1.89	–0.87	–4.83	3.96
219403_s_at	HPSE	–6.41	–3.01	–1.65	–6.10	–0.79	–1.22	–5.17	3.95
228900_at	–––	–6.53	–4.21	–2.64	–6.18	–0.73	–1.69	–5.64	3.95
209909_s_at	TGFB2	–7.16	–3.97	–2.35	–3.84	0.27	–1.04	–4.99	3.95
230043_at	–––	–6.27	–8.29	–2.38	–6.97	–4.06	–3.22	–7.17	3.95
202755_s_at	GPC1	–7.76	–5.57	–3.69	–5.42	–0.92	–2.30	–6.25	3.95
212094_at	PEG10	–4.36	–3.42	–3.39	–3.66	3.65	0.13	–3.81	3.95
231136_at	–––	–5.95	–8.59	–4.96	–7.59	–1.90	–3.43	–7.37	3.94
230625_s_at	TM4SF12	–5.66	–6.51	–2.15	–5.88	–1.99	–2.07	–6.01	3.94
210139_s_at	PMP22	–3.48	–3.51	–0.05	–2.33	1.72	0.84	–3.10	3.94
220141_at	FLJ23554	–7.04	–7.04	–2.22	–6.06	–3.32	–2.77	–6.71	3.94
235936_at	LOC254559	–7.12	–6.38	–3.31	–6.24	–1.98	–2.65	–6.58	3.93
1562235_s_at	PBX1	–7.29	–8.12	–1.33	–7.64	–6.18	–3.75	–7.68	3.93
203485_at	RTN1	–4.72	–8.48	–3.86	–4.32	0.03	–1.91	–5.84	3.93
202893_at	UNC13B	–4.29	–4.32	–0.88	–3.56	0.63	–0.13	–4.05	3.93
224583_at	COTL1	–3.99	0.34	–3.87	–7.48	4.3	0.22	–3.71	3.93
201843_s_at	EFEMP1	–5.55	–8.59	–4.10	–8.83	–3.36	–3.73	–7.65	3.93
222714_s_at	LACTB2	–8.59	1.46	1.09	1.11	2.75	1.92	–2.00	3.93
203604_at	ZNF516	–8.20	–4.16	–2.08	–5.24	–1.81	–1.94	–5.87	3.92
213519_s_at	LAMA2	–4.36	–6.29	–2.56	–4.90	0.04	–1.26	–5.18	3.92
223586_at	ARNTL2	–1.43	–3.72	0.12	–6.14	0.2	0.16	–3.76	3.92
240167_at	LOC152742	–6.59	–8.48	–2.51	–6.53	–4.06	–3.28	–7.20	3.92
209469_at	GPM6A	–4.58	–6.53	–3.03	–5.48	–0.20	–1.61	–5.53	3.92
231192_at	EDG7	–7.48	–4.14	–3.42	–4.97	0.18	–1.62	–5.53	3.92
204720_s_at	DNAJC6	–4.82	–2.79	0.69	–2.27	0.55	0.62	–3.29	3.92
229074_at	EHD4	–3.99	–3.86	–0.17	–4.60	–0.30	–0.24	–4.15	3.91
1560960_at	MDGA1	–7.43	–6.97	–3.57	–7.24	–3.02	–3.30	–7.21	3.91
209287_s_at	CDC42EP3	–3.97	–2.71	0.6	–4.36	–0.14	0.23	–3.68	3.91
233082_at	ZNF630	–7.29	–7.59	–1.75	–3.72	–2.82	–2.28	–6.20	3.91
227195_at	ZNF503	–5.07	–6.56	–0.19	–6.43	–4.03	–2.11	–6.02	3.91
204388_s_at	MAOA	–4.53	–8.70	–5.04	–7.59	–1.02	–3.03	–6.94	3.91
201325_s_at	EMP1	–6.22	–4.88	–6.06	–6.08	2.43	–1.82	–5.73	3.91
237277_at	–––	–8.12	–7.59	–3.15	–7.53	–4.53	–3.84	–7.75	3.91
1559186_at	LOC441733	–6.70	–3.98	–1.73	–7.83	–2.79	–2.26	–6.17	3.91
240022_at	C19orf7	–8.12	–5.28	–2.84	–8.83	–4.16	–3.50	–7.41	3.91
37965_at	PARVB	–7.12	–2.23	–0.02	–3.08	–0.45	–0.23	–4.14	3.91
228642_at	–––	–1.12	–5.90	0.76	–3.85	–0.19	0.28	–3.62	3.91
227667_at	CUEDC1	–3.03	–5.07	–0.79	–5.20	–0.26	–0.53	–4.43	3.9
207557_s_at	RYR2	–6.02	–7.83	–2.03	–5.28	–2.91	–2.47	–6.38	3.9
230900_at	KM–HN–1	–8.29	–7.29	–4.65	–8.38	–3.52	–4.08	–7.99	3.9
227209_at	CNTN1	–7.29	–7.48	–4.43	–5.88	–1.54	–2.99	–6.88	3.9
203917_at	CXADR	–6.53	–1.64	0.72	1.2	2.42	1.57	–2.33	3.9
225275_at	EDIL3	–8.48	–3.23	0	–4.18	–2.81	–1.40	–5.30	3.9
219308_s_at	AK5	–6.38	–5.63	–5.72	–7.12	0.76	–2.48	–6.38	3.89
242522_at	–––	–8.97	–4.82	–2.92	–8.70	–4.29	–3.60	–7.50	3.89
235518_at	SLC8A1	–4.23	–6.24	–3.49	–4.68	1.16	–1.16	–5.05	3.89
208300_at	PTPRH	–5.90	–6.62	–3.45	–5.56	–0.82	–2.13	–6.02	3.89
206028_s_at	MERTK	–7.04	–4.09	0.33	–0.11	–0.05	0.14	–3.75	3.89
233889_at	TBX18	–5.64	–7.48	–2.18	–5.41	–2.40	–2.29	–6.18	3.88
204338_s_at	RGS4	–8.12	–7.76	–2.84	–6.31	–4.18	–3.51	–7.40	3.88
1568574_x_at	SPP1	–6.86	–8.97	–4.90	–8.97	–3.86	–4.38	–8.26	3.88
237515_at	FLJ31842	–4.02	–5.42	–3.91	–8.59	–0.34	–2.13	–6.01	3.88
218717_s_at	LEPREL1	–6.70	–6.24	–7.43	–7.38	1.64	–2.90	–6.78	3.88
209307_at	–––	–6.59	–1.98	1.33	0.46	1.01	1.17	–2.70	3.88
213176_s_at	LTBP4	–6.76	–4.52	–1.51	–4.63	–1.34	–1.43	–5.30	3.88
202054_s_at	ALDH3A2	–6.56	–8.38	–7.83	–6.18	1.5	–3.17	–7.04	3.87
205534_at	PCDH7	–3.48	–4.15	–3.11	–6.64	1.34	–0.89	–4.76	3.87
201888_s_at	IL13RA1	–4.90	–7.33	–7.53	–8.59	1.4	–3.07	–6.94	3.87
210650_s_at	–––	–7.08	–6.33	–4.86	–7.33	–1.23	–3.04	–6.92	3.87
209834_at	CHST3	–6.04	–6.67	–3.26	–3.85	–0.07	–1.66	–5.52	3.86
240758_at	CENTG2	–8.20	–5.41	–1.56	–6.59	–4.18	–2.87	–6.73	3.86
237815_at	FLJ20753	–5.81	–6.90	–2.40	–8.29	–3.89	–3.14	–7.00	3.86
222449_at	TMEPAI	1	–6.67	–2.01	–7.64	0.84	–0.58	–4.44	3.86
208283_at	GAGE1	–6.36	–6.04	–5.97	–6.48	1.09	–2.44	–6.29	3.85
201596_x_at	KRT18	–2.24	–4.47	–1.64	–2.52	3.19	0.78	–3.08	3.85
208443_x_at	SHOX2	–5.09	–6.14	–3.07	–3.39	1.02	–1.03	–4.87	3.85
1569399_at	–––	–4.10	–4.62	–2.69	–6.93	–0.06	–1.37	–5.21	3.84
206834_at	HBD	–5.84	–7.08	0.39	–3.13	–3.42	–1.51	–5.35	3.84
239624_at	LOC440885	–7.83	–4.94	–4.81	–5.06	0.6	–2.10	–5.94	3.84
208502_s_at	PITX1	–0.48	–7.70	2.99	–3.13	–2.86	0.06	–3.77	3.83
214247_s_at	DKK3	–6.67	–4.19	–5.17	–6.43	1.31	–1.93	–5.76	3.83
216899_s_at	SCAP2	–0.24	–7.00	1.05	–4.06	–0.92	0.07	–3.77	3.83
232914_s_at	SYTL2	–3.85	–5.93	–2.78	–4.87	0.67	–1.06	–4.88	3.83
204451_at	FZD1	–7.00	–1.15	0.14	–0.26	1.9	1.02	–2.80	3.83
204487_s_at	KCNQ1	–3.64	–5.64	0.82	–4.63	–2.45	–0.81	–4.64	3.83
204464_s_at	EDNRA	–8.04	–8.83	–3.80	–4.36	–2.70	–3.25	–7.08	3.83
200696_s_at	GSN	–2.06	–3.74	2.01	–2.24	0.29	1.15	–2.68	3.83
213355_at	ST3GAL6	–7.08	–2.81	–3.90	–6.86	0.39	–1.76	–5.58	3.83
208158_s_at	OSBPL1A	–3.54	–1.81	0.37	–3.06	1.68	1.02	–2.80	3.83
210754_s_at	LYN	–2.71	–2.50	2.88	–3.53	–1.07	0.91	–2.91	3.82
210738_s_at	SLC4A4	–4.32	–8.38	–1.59	–8.97	–5.21	–3.40	–7.22	3.82
221349_at	VPREB1	–4.33	–3.57	3.83	–3.62	–3.87	–0.02	–3.84	3.82
201403_s_at	MGST3	–4.87	0.47	2.48	2.71	4.03	3.26	–0.56	3.82
1568619_s_at	LOC162073	–7.08	–3.48	–3.15	–4.04	1.06	–1.04	–4.87	3.82
222364_at	–––	–3.16	–8.20	–0.23	–5.35	–3.28	–1.75	–5.57	3.81
209294_x_at	TNFRSF10B	–3.13	–3.16	–0.78	–6.45	–0.09	–0.43	–4.25	3.81
1557451_at	DGCR10	–7.29	–7.97	–3.70	–7.97	–4.15	–3.93	–7.74	3.81
209277_at	TFPI2	–6.12	–6.12	–7.97	–7.12	2.69	–2.64	–6.45	3.81
204466_s_at	SNCA	–6.62	–2.41	1.56	–6.00	–3.95	–1.20	–5.01	3.81
1563881_at	LOC151878	–7.97	–8.97	–2.89	–4.67	–3.89	–3.39	–7.20	3.81
239579_at	ABHD7	–2.89	–8.59	–2.73	–1.91	1.42	–0.65	–4.46	3.81
203998_s_at	SYT1	–7.64	–2.31	–4.23	–8.97	–0.76	–2.50	–6.31	3.81
203560_at	GGH	–6.59	2.68	3.39	3.42	3.9	3.65	–0.16	3.81
223435_s_at	PCDHA9 /// PCDHAC2 /// PCDHAC1 /// PCDHA13 /// PCDHA12 /// PCDHA11 /// PCDHA10 /// PCDHA8 /// PCDHA7 /// PCDHA6 /// PCDHA5 /// PCDHA4 /// PCDHA3 /// PCDHA2 /// PCDHA1	–4.51	–6.76	–4.81	–6.80	0.38	–2.22	–6.02	3.81
217820_s_at	ENAH	–7.20	–2.15	0.68	0.65	1.13	0.9	–2.90	3.8
226374_at	–––	–6.90	–2.09	–0.06	0.04	1.7	0.82	–2.98	3.8
207906_at	IL3	–8.59	–8.59	–4.59	–8.29	–4.77	–4.68	–8.49	3.8
203557_s_at	PCBD1	–7.38	–0.37	0.52	–0.87	1.34	0.93	–2.87	3.8
201044_x_at	DUSP1	–6.97	–5.19	–0.90	–2.84	–1.50	–1.20	–5.00	3.8
212510_at	GPD1L	0.7	–5.75	0.78	–6.36	–0.79	0	–3.80	3.8
236471_at	NFE2L3	–6.56	–4.90	–2.40	–3.19	0.23	–1.09	–4.88	3.8
1562788_at	LOC254099	–7.48	–5.35	–2.37	–5.67	–2.37	–2.37	–6.17	3.8
215706_x_at	ZYX	–2.69	–0.50	3.12	–0.96	1.7	2.41	–1.38	3.79
226360_at	ZNRF3	–4.91	–4.12	1.18	–0.60	–0.01	0.58	–3.21	3.79
1559105_at	LOC152084	–3.85	–8.12	–3.28	–8.29	–2.64	–2.96	–6.75	3.79
243582_at	SH3RF2	–5.33	–7.24	–2.87	–5.45	–1.57	–2.22	–6.01	3.79
204653_at	TFAP2A	–3.74	–3.27	–2.79	–4.12	2.95	0.08	–3.71	3.79
226022_at	SASH1	–6.08	–3.24	–3.38	–7.08	0.03	–1.68	–5.46	3.79
202087_s_at	CTSL	–2.73	–2.90	–2.83	–6.04	2.62	–0.10	–3.89	3.79
228904_at	–––	–4.89	0.15	2.99	2.32	2.97	2.98	–0.81	3.79
241706_at	CPNE8	–7.59	–5.16	–4.62	–4.64	0.59	–2.01	–5.80	3.79
205016_at	TGFA	–3.88	–7.70	0.83	–3.83	–3.53	–1.35	–5.14	3.79
232027_at	SYNE1	–6.45	–6.97	–3.74	–6.76	–2.15	–2.94	–6.73	3.79
237874_at	RNF150	–8.70	–8.38	–4.39	–7.08	–4.15	–4.27	–8.05	3.78
1552903_at	GALGT2	–7.16	–7.64	–3.41	–6.70	–3.36	–3.39	–7.17	3.78
238756_at	GAS2L3	–4.37	–1.05	–4.65	–8.38	3.01	–0.82	–4.60	3.78
218164_at	SSP411	–4.12	–2.41	1.37	–2.93	–0.12	0.63	–3.15	3.78
228892_at	SH3RF2	–6.83	–6.48	–2.88	–6.33	–2.66	–2.77	–6.55	3.78
207325_x_at	MAGEA1	–4.62	–7.12	–3.82	–5.62	–0.19	–2.01	–5.78	3.78
204688_at	SGCE	–3.17	–4.34	–3.22	–3.28	3.59	0.18	–3.59	3.77
204597_x_at	STC1	–6.83	–7.83	–7.64	–7.33	0.53	–3.56	–7.33	3.77
227370_at	KIAA1946	–4.98	–2.91	–4.10	–7.70	1.25	–1.43	–5.20	3.77
225688_s_at	PHLDB2	–0.39	–1.06	0.39	–4.80	2.99	1.69	–2.08	3.77
221911_at	LOC221810	–7.97	–4.06	–5.01	–3.61	2.12	–1.44	–5.21	3.77
204078_at	SC65	–7.97	–2.91	–0.52	–1.78	–0.39	–0.45	–4.22	3.77
205932_s_at	MSX1	–2.95	–2.13	0.92	–4.04	0.53	0.72	–3.04	3.77
213506_at	F2RL1	–5.75	–4.65	–8.29	–6.80	4.36	–1.97	–5.73	3.77
235723_at	BNC2	–5.73	–6.29	–2.89	–6.38	–1.85	–2.37	–6.13	3.77
231775_at	TNFRSF10A	–2.75	–2.76	–0.25	–3.25	1.94	0.85	–2.92	3.76
227568_at	HECTD2	–4.11	–2.94	–0.01	–3.43	0.55	0.27	–3.49	3.76
240349_at	PRKAA2	–6.27	–7.33	–2.79	–5.12	–2.17	–2.48	–6.24	3.76
210814_at	TRPC3	–8.48	–6.22	–5.35	–8.97	–2.92	–4.13	–7.89	3.76
224996_at	MGC34646	–7.38	0.11	0.12	0.53	2.89	1.5	–2.25	3.75
209589_s_at	EPHB2	–4.84	–2.91	–0.70	–5.70	–0.77	–0.74	–4.49	3.75
223748_at	SLC4A11	–4.76	–6.31	0.68	0.41	–0.28	0.2	–3.55	3.75
209462_at	APLP1	–5.93	–4.49	–2.87	–3.50	1.1	–0.89	–4.64	3.75
208792_s_at	CLU	–7.83	–2.82	–5.37	–3.46	3.47	–0.95	–4.70	3.75
231879_at	COL12A1	–5.41	–8.59	–3.09	–6.67	–3.19	–3.14	–6.89	3.75
206673_at	GPR	–4.56	–5.56	–2.12	–4.88	–0.39	–1.25	–5.00	3.75
232592_at	RPL10A	–4.51	–3.09	–0.26	–5.66	–1.09	–0.67	–4.42	3.75
235717_at	FLJ34222	–6.04	–4.78	–4.16	–7.90	–0.82	–2.49	–6.24	3.75
235774_at	–––	–6.90	–7.43	–3.57	–6.83	–3.04	–3.31	–7.05	3.75
239606_at	GCNT2	–7.43	–7.33	–1.44	–2.05	–2.28	–1.86	–5.60	3.75
240688_at	–––	–8.04	–8.97	–4.37	–8.20	–4.94	–4.66	–8.40	3.75
226822_at	DKFZp762K222	–5.86	–4.93	–0.50	–5.22	–2.69	–1.59	–5.34	3.74
1553565_s_at	DDAH1	–6.67	–3.08	–2.39	–6.73	–1.11	–1.75	–5.49	3.74
216268_s_at	JAG1	–3.74	–4.02	–3.16	–4.84	2.24	–0.46	–4.20	3.74
1558703_at	MGC9564	–3.56	–5.81	–2.04	–3.91	0.67	–0.69	–4.43	3.74
1562558_at	–––	–7.29	–8.83	–3.93	–7.70	–4.48	–4.21	–7.94	3.73
220299_at	SPATA6	–4.09	–6.45	–3.35	–8.38	–1.80	–2.57	–6.31	3.73
202976_s_at	RHOBTB3	–5.76	0.84	2.98	0.81	1.74	2.36	–1.37	3.73
213807_x_at	MET	–3.29	–5.81	–3.78	–6.56	0.8	–1.49	–5.22	3.73
226313_at	C10orf35	–6.45	–2.92	–1.73	–4.13	0.19	–0.77	–4.50	3.73
215658_at	–––	–7.12	–7.24	–3.12	–7.00	–3.66	–3.39	–7.12	3.73
210675_s_at	PTPRR	–7.24	–7.00	–1.30	–3.57	–3.12	–2.21	–5.94	3.73
207540_s_at	SYK	–4.80	–6.10	1.93	–6.86	–6.31	–2.19	–5.92	3.73
222692_s_at	FNDC3B	–5.47	–5.81	–2.37	–3.81	–0.23	–1.30	–5.03	3.73
201012_at	ANXA1	–3.41	5.05	3	0.69	6.01	4.5	0.78	3.73
1562972_at	–––	–6.93	–6.93	–3.37	–7.29	–3.28	–3.32	–7.05	3.73
207584_at	LPA	–6.59	–8.29	–2.56	–5.48	–3.56	–3.06	–6.79	3.73
210480_s_at	MYO6	–5.39	–6.56	–2.43	–7.38	–3.01	–2.72	–6.44	3.73
215913_s_at	GULP1	–6.48	–6.97	–7.12	–7.70	0.47	–3.33	–7.05	3.72
211338_at	IFNA2	–7.33	–8.59	–3.29	–8.12	–5.29	–4.29	–8.01	3.72
219936_s_at	GPR87	–6.20	–8.70	–5.43	–8.38	–2.65	–4.04	–7.76	3.72
243274_x_at	–––	–7.24	–8.38	–3.80	–7.04	–3.87	–3.83	–7.55	3.72
232254_at	FBXO25	–4.90	–4.14	–3.32	–6.59	0.34	–1.49	–5.21	3.72
230289_at	EPB41L1	–6.12	–8.97	–2.83	–7.64	–4.89	–3.86	–7.58	3.72
220919_s_at	C10orf79	–8.70	–6.18	–4.47	–7.83	–3.24	–3.85	–7.57	3.72
225021_at	ZNF532	–6.73	–7.48	–4.96	–5.51	–0.76	–2.86	–6.57	3.72
237812_at	–––	–7.83	–7.20	–4.30	–8.20	–3.76	–4.03	–7.74	3.71
208683_at	CAPN2	–3.62	0.99	2.46	1.89	4.47	3.47	–0.25	3.71
204843_s_at	PRKAR2A	–5.48	–6.04	–1.35	–2.13	–0.33	–0.84	–4.55	3.71
225000_at	PRKAR2A	–5.05	–0.55	1.05	0.45	2.94	2	–1.71	3.71
212993_at	–––	–7.04	–2.82	–5.18	–6.97	1.38	–1.90	–5.61	3.71
204049_s_at	PHACTR2	–8.83	–0.28	0.67	–0.11	0.6	0.63	–3.07	3.71
209700_x_at	PDE4DIP	–6.33	–8.70	–2.92	–5.60	–3.42	–3.17	–6.88	3.71
205713_s_at	COMP	–6.59	–7.90	–4.34	–7.64	–3.00	–3.67	–7.38	3.71
1562216_at	–––	–7.12	–7.38	–3.99	–6.20	–2.40	–3.19	–6.90	3.71
242455_at	POU3F2	–7.29	–1.55	0.07	–4.40	–1.48	–0.71	–4.41	3.71
244740_at	–––	–2.85	–1.64	2.1	–2.28	0.8	1.45	–2.26	3.71
1554807_a_at	SPIRE1	–6.64	–2.47	–0.70	–2.74	0.19	–0.25	–3.95	3.7
213524_s_at	G0S2	–4.55	–2.93	–3.08	–5.76	1.65	–0.72	–4.41	3.7
209536_s_at	EHD4	–3.52	–1.27	1.13	–2.74	1.25	1.19	–2.51	3.7
244849_at	SEMA3A	–7.38	–7.59	–4.17	–7.97	–3.73	–3.95	–7.64	3.7
227567_at	SH3GLP3	1.98	–3.89	2.42	–4.37	0.78	1.6	–2.10	3.69
211864_s_at	FER1L3	–5.39	–6.80	–6.80	–4.23	3.23	–1.78	–5.47	3.69
226380_at	PTPN21	–4.64	–4.35	–3.00	–8.59	–1.34	–2.17	–5.86	3.69
211000_s_at	IL6ST	–6.18	–4.74	–2.54	–4.59	–0.42	–1.48	–5.17	3.69
207984_s_at	MPP2	–5.52	–3.96	–0.24	–3.27	–0.89	–0.56	–4.25	3.69
214603_at	MAGEA2 /// MAGEA2B	–6.12	–5.13	–6.38	–5.31	2.71	–1.83	–5.52	3.69
238575_at	OSBPL6	–6.70	–5.53	–4.28	–6.08	–0.56	–2.42	–6.10	3.68
216697_at	TRIO	–6.70	–7.16	–1.85	–4.03	–2.71	–2.28	–5.96	3.68
241709_s_at	DOCK1	–7.90	–3.29	–3.17	–5.97	–0.91	–2.04	–5.72	3.68
224336_s_at	DUSP16	–6.97	–5.97	–4.45	–5.78	–0.66	–2.56	–6.24	3.68
1552897_a_at	KCNG3	–6.22	–3.68	–2.47	–5.28	–0.29	–1.38	–5.06	3.68
228302_x_at	CaMKIINalpha	–4.73	–7.90	–2.00	–6.90	–3.65	–2.83	–6.51	3.68
214438_at	HLX1	–5.73	–6.33	–2.32	–5.31	–1.91	–2.11	–5.79	3.68
202336_s_at	PAM	–7.64	2.28	0.09	1.29	4.55	2.32	–1.36	3.68
241829_at	FLJ30707	–7.70	–5.93	–3.57	–8.97	–4.14	–3.86	–7.53	3.68
224596_at	CDW92	2.18	–1.95	4.99	0.03	2.54	3.76	0.09	3.67
1562153_a_at	PVT1	–6.33	–5.60	–2.35	–6.02	–2.28	–2.32	–5.99	3.67
238441_at	–––	–7.76	–4.02	–3.31	–7.59	–2.28	–2.79	–6.46	3.66
205066_s_at	ENPP1	–5.88	–4.36	–2.44	–4.07	0.22	–1.11	–4.77	3.66
239312_at	–––	–3.37	–6.41	–2.88	–4.72	0.55	–1.17	–4.83	3.66
209541_at	IGF1	–6.36	–7.83	0.25	–5.84	–6.29	–3.02	–6.68	3.66
227692_at	GNAI1	–4.34	–3.74	–3.50	–8.38	–0.16	–1.83	–5.49	3.66
225792_at	HOOK1	–7.12	–5.39	–4.82	–5.63	0.04	–2.39	–6.05	3.66
239250_at	ZNF542	–5.81	–1.66	0.69	–0.07	1.59	1.14	–2.51	3.65
216737_at	–––	–7.59	–7.29	–2.86	–7.64	–4.84	–3.85	–7.51	3.65
206046_at	ADAM23	–5.43	–4.88	–2.29	–4.32	–0.15	–1.22	–4.87	3.65
226188_at	–––	–6.24	–4.50	–3.60	–6.76	–0.76	–2.18	–5.84	3.65
242019_at	LASS6	–2.75	–2.63	–0.45	–7.16	–0.61	–0.53	–4.18	3.65
37966_at	PARVB	–5.45	–4.33	–1.00	–3.74	–0.72	–0.86	–4.51	3.65
235146_at	KIAA1145	–5.00	–5.76	–6.02	–8.97	0.16	–2.93	–6.58	3.65
206546_at	SYCP2	–7.08	–2.89	–4.59	–8.29	–0.28	–2.44	–6.09	3.65
1555923_a_at	C10orf114	–3.60	–6.70	–2.20	–5.98	–1.38	–1.79	–5.43	3.64
227947_at	PHACTR2	–8.38	–0.25	0.43	–0.03	1.08	0.75	–2.89	3.64
206655_s_at	GP1BB	–5.97	–7.20	–0.22	–6.83	–5.83	–3.02	–6.66	3.64
238546_at	SLC8A1	–6.33	–3.10	–3.50	–6.53	0.13	–1.68	–5.32	3.64
225464_at	C14orf31	–8.20	–0.63	–1.08	0.6	2.88	0.9	–2.74	3.64
228824_s_at	LTB4DH	–6.93	–3.83	–3.20	–4.15	0.54	–1.33	–4.97	3.64
233660_at	EHD4	–5.76	–5.72	–2.30	–5.73	–1.90	–2.10	–5.74	3.64
243421_at	TACR1	–8.59	–5.59	–2.90	–5.98	–3.27	–3.08	–6.72	3.64
226056_at	CDGAP	–3.79	–3.25	–1.33	–7.83	–1.30	–1.32	–4.95	3.64
212554_at	CAP2	–6.38	–7.48	–7.70	–5.84	1.84	–2.93	–6.57	3.64
244441_at	USP31	–4.08	–8.70	–3.95	–8.38	–2.90	–3.43	–7.06	3.63
206879_s_at	NRG2	–7.24	–2.68	–2.15	–6.18	–1.32	–1.74	–5.37	3.63
1561817_at	–––	–7.48	–8.97	–4.24	–7.59	–4.53	–4.38	–8.01	3.63
204629_at	PARVB	–3.21	–4.65	–0.48	–4.36	–0.41	–0.45	–4.07	3.63
220818_s_at	TRPC4	–6.16	–5.91	–4.13	–6.48	–0.99	–2.56	–6.18	3.63
209693_at	ASTN2	–8.04	–4.14	–2.72	–6.45	–2.45	–2.59	–6.21	3.63
212387_at	TCF4	–7.12	–3.64	–0.69	–1.05	0.07	–0.31	–3.93	3.62
244387_at	–––	–6.90	–4.38	–2.58	–8.97	–3.67	–3.12	–6.75	3.62
209505_at	NR2F1	–5.60	–7.24	–6.18	–7.33	–0.03	–3.11	–6.73	3.62
206941_x_at	–––	–4.98	–7.64	–4.10	–7.38	–2.00	–3.05	–6.67	3.62
219607_s_at	MS4A4A	–6.56	–7.38	–3.96	–8.83	–3.99	–3.97	–7.59	3.62
212985_at	–––	–4.74	–3.65	–2.92	–4.37	1.64	–0.64	–4.26	3.62
213194_at	ROBO1	–4.49	–4.96	–4.21	–4.04	2.45	–0.88	–4.50	3.62
215025_at	NTRK3	–6.86	–6.24	–0.76	–5.70	–4.55	–2.65	–6.27	3.61
207053_at	SLC8A1	–8.12	–4.29	–3.74	–6.22	–1.46	–2.60	–6.21	3.61
241752_at	SLC8A1	–4.28	–6.43	–3.35	–6.02	–0.58	–1.96	–5.58	3.61
1570226_at	–––	–6.73	–8.83	–3.61	–6.24	–3.71	–3.66	–7.27	3.61
233888_s_at	SRGAP1	–4.91	–3.32	–2.98	–6.67	0.26	–1.36	–4.97	3.61
209908_s_at	TGFB2	–8.38	–7.83	–3.87	–3.80	–2.26	–3.06	–6.67	3.61
242107_x_at	–––	–8.97	–8.97	–5.19	–6.04	–3.58	–4.38	–7.99	3.61
206045_s_at	NOL4	–7.90	–8.04	–3.70	–7.83	–4.94	–4.32	–7.92	3.6
203999_at	SYT1	–6.76	–1.58	–2.83	–3.78	1.96	–0.44	–4.04	3.6
1562965_at	–––	–5.90	–6.90	–2.78	–6.53	–2.90	–2.84	–6.44	3.6
234980_at	FLJ31842	–5.97	–2.53	–3.51	–5.86	1.14	–1.18	–4.79	3.6
1568752_s_at	RGS13	–6.59	–7.20	–4.53	–8.97	–3.44	–3.98	–7.58	3.6
217422_s_at	CD22	–6.83	–7.70	–3.15	–7.83	–4.55	–3.85	–7.45	3.6
214880_x_at	CALD1	–5.36	–8.20	–3.63	–4.74	–1.38	–2.50	–6.10	3.6
1567182_at	–––	–8.97	–8.97	–5.05	–7.97	–5.02	–5.04	–8.63	3.6
202133_at	WWTR1	–3.97	–7.59	–7.48	–6.31	2.76	–2.36	–5.95	3.59
1569006_at	LOC284379	–7.76	–4.58	–3.47	–7.97	–2.88	–3.18	–6.77	3.59
1561242_at	–––	–8.97	–6.53	–3.61	–6.83	–4.09	–3.85	–7.44	3.59
225293_at	COL27A1	–3.28	–4.95	–0.60	–3.47	–0.02	–0.31	–3.90	3.59
214954_at	KIAA0527	–7.43	–5.42	–8.48	–8.29	1.57	–3.45	–7.04	3.59
233404_at	–––	–8.38	–7.59	–3.12	–7.20	–5.15	–4.13	–7.72	3.59
208798_x_at	GOLGIN–67	–1.78	–0.93	0.34	–2.29	3.51	1.93	–1.67	3.59
212792_at	KIAA0877	–7.29	0.14	0.98	0.55	1.8	1.39	–2.20	3.59
206017_at	KIAA0319	–6.18	–7.20	–4.24	–6.93	–2.13	–3.18	–6.77	3.59
215356_at	FLJ13072	–2.75	–7.20	–6.80	–6.48	3.01	–1.89	–5.48	3.59
217996_at	PHLDA1	–1.70	–1.72	–1.57	–3.33	4.24	1.33	–2.25	3.58
217196_s_at	KIAA1078	–0.58	–6.29	–1.39	–3.86	1.39	0	–3.58	3.58
225660_at	SEMA6A	–7.08	–7.12	–5.95	–7.29	–1.21	–3.58	–7.16	3.58
219983_at	HRASLS	–6.70	–7.48	–5.84	–3.67	1.1	–2.37	–5.95	3.58
220324_at	C6orf155	–7.83	–7.83	–4.58	–6.45	–3.00	–3.79	–7.37	3.58
235521_at	HOXA3	–1.59	–6.73	–0.39	–3.83	–0.55	–0.47	–4.05	3.58
235684_s_at	SESN3	–8.38	–6.67	–1.75	–6.70	–5.60	–3.68	–7.25	3.58
1561254_at	LOC340340	–4.24	–7.90	–3.29	–4.43	–0.61	–1.95	–5.52	3.58
1562803_at	–––	–7.97	–7.76	–2.72	–8.38	–6.20	–4.46	–8.04	3.58
220272_at	BNC2	–6.93	–3.36	–1.41	–3.72	–0.78	–1.10	–4.67	3.57
238067_at	FLJ20298	–5.84	–4.30	–2.76	–8.59	–2.58	–2.67	–6.25	3.57
1559545_at	SNRPN	–8.83	–6.53	–4.79	–8.04	–3.67	–4.23	–7.80	3.57
224443_at	MGC14801	–6.73	–1.36	0.29	–1.07	0.74	0.51	–3.06	3.57
203603_s_at	ZFHX1B	–4.76	–4.39	–0.40	–3.38	–0.81	–0.61	–4.17	3.57
209540_at	IGF1	–4.00	–7.90	–0.22	–5.23	–4.06	–2.14	–5.71	3.57
209012_at	TRIO	–4.15	–2.96	0.26	–2.00	0.8	0.53	–3.04	3.57
1555801_s_at	ZNF533	–4.50	–6.90	–3.31	–8.83	–3.04	–3.17	–6.74	3.57
227377_at	IMP–1	–6.64	–4.32	–5.25	–6.02	1.06	–2.10	–5.66	3.57
1554026_a_at	MYO10	–4.39	–6.18	–5.16	–7.24	0.41	–2.37	–5.94	3.56
227036_at	–––	–6.90	–3.18	–2.52	–5.62	–0.81	–1.67	–5.23	3.56
1557050_at	–––	–2.64	–6.83	–1.51	–7.29	–2.53	–2.02	–5.58	3.56
231936_at	HOXC9	–7.08	–4.50	–0.50	–3.79	–2.62	–1.56	–5.12	3.56
219263_at	RNF128	–4.59	–8.97	–5.13	–6.67	–1.23	–3.18	–6.74	3.56
223027_at	SNX9	–4.14	–6.22	–3.86	–4.44	1.11	–1.37	–4.94	3.56
201340_s_at	ENC1	–0.57	–5.62	–0.48	–4.59	0.43	–0.03	–3.59	3.56
227654_at	LOC200230	–6.93	–7.33	–2.91	–7.38	–4.40	–3.65	–7.21	3.56
1561951_at	SLC5A12	–7.04	–4.13	–0.66	–5.15	–3.10	–1.88	–5.44	3.56
1569208_a_at	KIAA1102	–7.48	–8.97	–3.15	–5.12	–4.11	–3.63	–7.19	3.56
229352_at	SPESP1	–5.25	–3.12	–4.43	–5.01	2.62	–0.91	–4.46	3.56
1562309_s_at	PHF21B	–7.53	–3.07	–1.61	–5.42	–1.96	–1.78	–5.34	3.56
235074_at	–––	–7.08	–2.85	–3.87	–7.53	–0.65	–2.26	–5.82	3.56
223893_at	ENAM	–7.83	–7.70	–6.08	–7.29	–2.03	–4.05	–7.61	3.55
228950_s_at	FLJ23091	–5.19	–4.10	–6.51	–6.67	2.97	–1.77	–5.32	3.55
211382_s_at	TACC2	–6.02	–6.16	–5.16	–4.81	0.93	–2.11	–5.66	3.55
231822_at	DKFZp547A023	–8.48	–2.70	–2.19	–2.62	0.09	–1.05	–4.60	3.55
207968_s_at	MEF2C	–6.48	–2.27	0.91	–3.06	–1.69	–0.39	–3.94	3.55
1552521_a_at	FLJ30668	–8.04	–3.16	–3.73	–4.44	0.4	–1.66	–5.21	3.55
202975_s_at	RHOBTB3	–6.53	0.52	2.69	0.82	0.94	1.81	–1.73	3.55
233879_at	TPTE	–7.76	–6.00	–4.34	–6.10	–1.82	–3.08	–6.62	3.54
228221_at	MGC45474	–6.62	–6.27	–4.24	–4.59	–0.32	–2.28	–5.82	3.54
205442_at	MFAP3L	–6.45	–7.70	–6.93	–6.93	–0.04	–3.49	–7.03	3.54
1552401_a_at	C21orf41	–7.53	–8.38	–2.50	–4.12	–3.77	–3.14	–6.68	3.54
206746_at	BFSP1	–5.28	–4.80	–2.43	–4.67	–0.31	–1.37	–4.91	3.54
215664_s_at	EPHA5	–6.83	–6.97	–3.37	–8.29	–4.27	–3.82	–7.36	3.54
1562276_at	–––	–6.45	–8.97	–4.28	–8.97	–4.90	–4.59	–8.13	3.54
212606_at	WDFY3	–6.73	–1.62	–1.34	–3.65	0.42	–0.46	–4.00	3.54
241953_at	–––	–7.43	–4.81	–3.11	–7.04	–2.67	–2.89	–6.43	3.54
206538_at	MRAS	–7.43	–4.99	–2.73	–4.45	–1.45	–2.09	–5.62	3.53
209648_x_at	SOCS5	–8.97	–0.25	0.66	0.3	0.46	0.56	–2.97	3.53
233011_at	ANXA1	–8.29	–1.31	–3.29	–8.29	–1.57	–2.43	–5.96	3.53
222043_at	CLU	–7.08	–7.43	–4.17	–3.92	–1.05	–2.61	–6.14	3.53
228624_at	FLJ11155	–8.48	–6.51	–7.04	–6.76	–0.41	–3.72	–7.25	3.53
212741_at	MAOA	–5.16	–5.37	–3.70	–5.48	0.08	–1.81	–5.34	3.53
243935_at	FRAS1	–6.70	–7.38	–3.38	–7.24	–3.79	–3.58	–7.11	3.53
1552736_a_at	NETO1	–3.29	–1.49	0.46	–3.93	0.79	0.62	–2.90	3.53
216840_s_at	LAMA2	–5.14	–6.48	–4.67	–6.10	–0.09	–2.38	–5.91	3.53
1555872_a_at	MGC21881	–3.58	–2.30	–0.54	–2.32	2.12	0.79	–2.73	3.52
1570534_a_at	ZNF483	–7.53	–4.82	–3.38	–7.29	–2.67	–3.03	–6.55	3.52
206683_at	ZNF165	–5.57	–3.01	–1.93	–3.53	0.9	–0.52	–4.04	3.52
204324_s_at	GOLPH4	–4.70	–3.07	1.92	–1.17	–0.83	0.54	–2.98	3.52
235051_at	C3orf6	–7.04	–6.70	–3.51	–3.90	–1.21	–2.36	–5.88	3.52
243591_at	LAMC1	–7.24	–7.12	–6.33	–7.38	–1.13	–3.73	–7.25	3.52
1557359_at	LOC285758	–7.48	–6.93	–0.79	–7.38	–6.70	–3.75	–7.26	3.52
209803_s_at	PHLDA2	–7.70	–3.51	–6.29	–4.66	2.74	–1.78	–5.29	3.51
238583_at	MSRB3	–4.84	–3.32	1.16	–1.93	–0.88	0.14	–3.37	3.51
227478_at	LOC284262	–6.48	–7.48	1.35	–5.93	–7.59	–3.12	–6.63	3.51
219667_s_at	BANK1	–6.64	–4.23	–1.10	–8.97	–5.10	–3.10	–6.61	3.51
239278_at	–––	–7.38	–4.62	–1.96	–6.62	–3.43	–2.70	–6.21	3.51
1564688_a_at	RAD9B	–7.48	–8.59	–3.60	–5.27	–3.60	–3.60	–7.11	3.51
226697_at	LOC92689	–5.44	–6.27	–5.75	–7.70	–0.18	–2.96	–6.47	3.51
1555186_at	CDKN1A	–8.20	–5.60	–2.88	–7.90	–4.57	–3.73	–7.23	3.51
225790_at	MSRB3	–4.99	–2.73	1.62	–1.02	–0.44	0.59	–2.91	3.5
244283_x_at	–––	–8.97	–4.80	–3.11	–8.29	–4.58	–3.85	–7.35	3.5
220233_at	FBXO17	–6.56	–6.22	–4.93	–6.80	–1.12	–3.02	–6.53	3.5
235144_at	RASEF	–7.20	–7.83	–3.60	–7.12	–4.16	–3.88	–7.38	3.5
203001_s_at	STMN2	–5.73	–7.43	–2.97	–6.51	–3.15	–3.06	–6.56	3.5
235753_at	–––	–1.07	–3.27	0.74	–5.01	0.03	0.38	–3.11	3.5
229930_at	LOC150371	–6.20	–6.10	–2.31	–6.36	–3.13	–2.72	–6.22	3.5
211829_s_at	GPR30	–7.59	–7.97	–3.84	–7.48	–4.52	–4.18	–7.68	3.5
230311_s_at	PRDM6	–4.97	–4.89	–3.76	–6.14	0.1	–1.83	–5.33	3.5
203813_s_at	SLIT3	–5.62	–5.76	–3.37	–5.83	–1.11	–2.24	–5.74	3.5
228863_at	PCDH17	–7.12	–4.92	–3.78	–8.20	–2.73	–3.25	–6.75	3.49
212385_at	TCF4	–7.16	–4.94	–1.54	–1.90	–0.81	–1.17	–4.66	3.49
235004_at	RBM24	–3.83	–5.93	–4.57	–4.57	1.99	–1.29	–4.78	3.49
205924_at	RAB3B	–6.27	–5.72	–3.27	–5.43	–1.36	–2.32	–5.80	3.49
235705_at	TRIO	–3.01	–6.90	0.31	–2.00	–1.27	–0.48	–3.97	3.49
1554125_a_at	NLGN4Y	–7.24	–8.83	–3.79	–6.70	–4.42	–4.10	–7.59	3.49
228051_at	LOC202451	–3.46	–6.64	–3.73	–7.70	–1.18	–2.45	–5.94	3.49
242434_at	–––	–5.33	–7.64	–4.01	–4.31	–0.55	–2.28	–5.76	3.48
236852_at	–––	–7.29	–1.02	–0.03	–1.72	0.31	0.14	–3.34	3.48
218183_at	C16orf5	–6.12	–5.12	–1.44	–3.97	–1.74	–1.59	–5.07	3.48
206298_at	ARHGAP22	–5.48	–7.64	–3.29	–4.90	–1.77	–2.53	–6.01	3.48
233176_at	–––	–6.76	–5.55	–0.71	–5.91	–4.48	–2.60	–6.07	3.48
219197_s_at	SCUBE2	–5.47	–7.38	–2.98	–8.04	–4.00	–3.49	–6.96	3.48
221059_s_at	COTL1	–6.67	1.3	–2.66	–2.03	4.67	1.01	–2.47	3.47
204115_at	GNG11	–6.33	–4.93	–6.67	–6.93	1.49	–2.59	–6.06	3.47
214157_at	GNAS	–1.38	–1.04	3.29	–1.16	1.27	2.28	–1.19	3.47
222582_at	PRKAG2	–2.32	–3.30	–1.12	–6.29	0.12	–0.50	–3.97	3.47
208862_s_at	CTNND1	–2.11	–2.26	–1.44	–5.81	1.6	0.08	–3.39	3.47
206251_s_at	AVPR1A	–7.16	–6.10	–2.82	–7.48	–4.07	–3.44	–6.91	3.47
1555691_a_at	KLRC4 /// KLRK1	–5.53	–7.04	2.18	–5.56	–7.33	–2.58	–6.04	3.47
231042_s_at	–––	–8.70	–3.81	–3.36	–5.24	–1.55	–2.45	–5.92	3.47
233297_s_at	FLJ20449	–5.63	–4.16	–2.99	–8.29	–2.14	–2.56	–6.03	3.47
201722_s_at	GALNT1	–6.90	2.29	2.59	1.64	2.36	2.48	–0.99	3.46
215811_at	–––	–5.95	–6.62	–0.47	–4.26	–3.82	–2.14	–5.61	3.46
238688_at	TPM1	–5.56	–4.31	–1.36	–5.22	–1.77	–1.57	–5.03	3.46
214014_at	CDC42EP2	–5.67	–6.08	–3.13	–5.88	–1.70	–2.41	–5.88	3.46
221552_at	ABHD6	–7.16	–1.97	–0.75	–3.33	–0.63	–0.69	–4.15	3.46
1553420_at	FLJ32063	–8.04	–8.12	–3.58	–4.25	–3.10	–3.34	–6.80	3.46
201841_s_at	HSPB1	0.74	2.13	4.76	0.81	4.62	4.69	1.23	3.46
1553830_s_at	MAGEA2 /// MAGEA2B	–4.50	–5.64	–7.43	–8.48	1.93	–2.75	–6.21	3.46
1569274_at	LOC283551	–5.00	–5.12	–1.54	–6.31	–2.50	–2.02	–5.48	3.46
1554918_a_at	ABCC4	–5.20	–2.19	–0.54	–3.12	0.45	–0.05	–3.50	3.46
206440_at	LIN7A	–4.13	–7.83	–3.29	–7.29	–2.63	–2.96	–6.41	3.46
236656_s_at	–––	–5.66	–5.83	–7.83	–7.90	1.82	–3.01	–6.46	3.45
1562543_at	–––	–6.59	–7.97	–4.27	–7.16	–3.30	–3.78	–7.24	3.45
206561_s_at	AKR1B10	–6.41	–6.04	–4.00	–7.59	–2.45	–3.22	–6.68	3.45
228087_at	LOC90693	–8.20	–0.97	0.41	–0.96	–0.26	0.08	–3.38	3.45
213230_at	HUMPPA	–4.97	–3.51	–0.57	–3.35	–0.42	–0.49	–3.95	3.45
210560_at	GBX2	–6.59	–7.20	–5.97	–7.08	–1.04	–3.50	–6.96	3.45
1559653_at	–––	–7.29	–8.29	–4.66	–8.70	–4.63	–4.64	–8.09	3.45
220276_at	FLJ22655	–8.12	–8.29	–4.33	–7.43	–4.67	–4.50	–7.95	3.45
225651_at	UBE2E2	–5.81	0.95	0.52	–2.33	1.58	1.05	–2.40	3.45
1552758_at	HDAC9	–6.24	–4.36	–1.99	–7.33	–3.07	–2.53	–5.98	3.45
227955_s_at	–––	–3.44	–6.56	–3.35	–4.06	0.87	–1.24	–4.69	3.45
1558525_at	LOC283901	–3.56	–2.95	1.62	–7.33	–3.96	–1.17	–4.61	3.45
222513_s_at	SORBS1	–5.84	–5.41	–1.00	–5.36	–3.18	–2.09	–5.54	3.45
241960_at	CSMD1	–5.19	–7.90	–2.34	–6.62	–3.91	–3.12	–6.57	3.44
205438_at	PTPN21	–6.33	–6.73	–3.53	–6.41	–2.57	–3.05	–6.49	3.44
227522_at	LOC134147	–4.20	–6.27	0.25	2.49	1.32	0.78	–2.66	3.44
1320_at	PTPN21	–7.08	–6.08	–3.32	–5.63	–2.32	–2.82	–6.26	3.44
231467_at	–––	–5.70	–6.24	–1.69	–6.86	–3.97	–2.83	–6.27	3.44
1554099_a_at	SPIN3	–4.62	–7.90	–4.34	–5.41	–0.74	–2.54	–5.97	3.44
211165_x_at	EPHB2	–6.93	–6.73	–1.56	–7.16	–5.45	–3.51	–6.94	3.44
219771_at	FLJ20298	–4.39	–7.83	–1.80	–3.90	–2.09	–1.94	–5.37	3.43
230655_at	–––	–4.24	–5.72	–3.39	–6.53	–0.75	–2.07	–5.50	3.43
227846_at	GPR	–2.67	–4.30	–0.83	–2.18	1.59	0.38	–3.05	3.43
201743_at	CD14	–6.67	–7.00	–3.54	–7.20	–3.52	–3.53	–6.96	3.43
1559506_x_at	FLJ35409	–4.22	–7.20	–3.99	–4.95	–0.06	–2.03	–5.45	3.43
203411_s_at	LMNA	–2.89	–2.86	–2.74	–3.40	3.5	0.38	–3.05	3.43
204048_s_at	PHACTR2	–8.29	0.08	0.68	0.38	0.96	0.82	–2.61	3.43
223130_s_at	MYLIP	–4.11	0.39	0.23	–5.88	0.22	0.23	–3.20	3.43
233365_at	CSTF2T	–4.60	–8.38	–2.75	–7.29	–3.91	–3.33	–6.76	3.43
201242_s_at	ATP1B1	–1.03	–1.17	1	0.84	4.95	2.98	–0.45	3.43
229622_at	FLJ37034	–7.08	–0.56	–1.26	–2.28	1.49	0.12	–3.31	3.42
210702_s_at	PTGIS	–7.29	–6.93	–3.18	–6.62	–3.86	–3.52	–6.94	3.42
219463_at	C20orf103	–6.00	–6.10	1.08	–6.20	–6.43	–2.68	–6.10	3.42
224774_s_at	NAV1	–6.33	–5.07	–0.65	–3.65	–2.54	–1.60	–5.02	3.42
214912_at	–––	–4.09	–8.83	–1.57	–6.06	–4.24	–2.90	–6.33	3.42
222862_s_at	AK5	–4.68	–6.53	–6.12	–6.51	1.15	–2.48	–5.91	3.42
201324_at	EMP1	–3.76	–4.91	–7.08	–5.19	4.68	–1.20	–4.62	3.42
1559326_at	–––	–6.45	–6.18	–3.11	–6.80	–3.00	–3.06	–6.48	3.42
205079_s_at	MPDZ	–6.86	–6.86	–6.08	–4.57	0.72	–2.68	–6.10	3.42
235463_s_at	LASS6	–1.65	–1.48	0.31	–3.80	1.91	1.11	–2.31	3.42
217849_s_at	CDC42BPB	–6.80	–6.80	–4.88	–5.18	–0.80	–2.84	–6.26	3.42
225019_at	CAMK2D	–3.95	–0.77	0.09	–2.80	1.73	0.91	–2.51	3.42
213816_s_at	MET	–8.83	–5.97	–3.68	–3.59	–1.75	–2.71	–6.13	3.42
205018_s_at	MBNL2	–4.92	–3.63	–0.66	–5.66	–1.98	–1.32	–4.74	3.42
221420_at	–––	–8.97	–5.42	–4.36	–8.29	–3.93	–4.14	–7.56	3.41
238187_at	MGC35154	–7.04	–6.80	–2.77	–6.64	–4.06	–3.42	–6.83	3.41
1557292_a_at	MCOLN3	–6.06	–4.21	–2.71	–4.80	–0.51	–1.61	–5.02	3.41
218847_at	IMP–2	–1.50	–1.49	0.86	–2.36	2.4	1.63	–1.78	3.41
239503_at	–––	–2.10	–5.10	–2.55	–7.97	–0.74	–1.64	–5.05	3.41
237755_s_at	–––	–7.64	–7.43	–3.96	–7.24	–4.11	–4.03	–7.44	3.4
212823_s_at	PLEKHG3	–4.35	–6.64	–0.13	–4.90	–3.65	–1.89	–5.29	3.4
213558_at	–––	–3.86	–4.33	–3.22	–6.38	0.3	–1.46	–4.86	3.4
218910_at	FLJ10375	–5.86	–1.83	–0.39	–0.66	1.62	0.62	–2.78	3.4
223689_at	IMP–1	–4.73	–5.28	–4.96	–5.78	1.24	–1.86	–5.26	3.4
207275_s_at	ACSL1	0.16	–5.25	–0.72	–5.21	0.65	–0.04	–3.43	3.4
244463_at	ADAM23	–8.97	–3.73	–5.15	–8.59	–2.24	–3.70	–7.09	3.4
201438_at	COL6A3	–3.48	–7.04	0.61	–6.83	–5.38	–2.39	–5.78	3.4
223349_s_at	BOK	–5.63	–5.47	–4.89	–5.29	0.74	–2.07	–5.46	3.39
233335_at	–––	–8.12	–6.76	–4.74	–8.97	–4.38	–4.56	–7.95	3.39
229952_at	–––	–6.43	–5.88	–0.85	–3.25	–2.75	–1.80	–5.18	3.39
213112_s_at	SQSTM1	–5.41	–3.73	–2.88	–5.13	0.15	–1.37	–4.75	3.39
241387_at	PTK2	–6.51	–3.57	–3.73	–8.38	–1.80	–2.77	–6.15	3.38
206001_at	NPY	–6.12	–6.24	–3.58	–7.29	–2.75	–3.17	–6.55	3.38
206618_at	IL18R1	–4.62	–4.59	0.81	–3.87	–2.77	–0.98	–4.36	3.38
222116_s_at	TBC1D16	–4.18	–7.76	–0.46	–0.66	–1.18	–0.82	–4.20	3.38
232069_at	KIF26A	–6.29	–5.91	–3.87	–6.80	–2.03	–2.95	–6.33	3.38
201162_at	IGFBP7	–5.93	–4.99	1.3	–5.83	–5.70	–2.20	–5.58	3.38
217759_at	TRIM44	2.77	2.1	3.02	–6.93	2.37	2.69	–0.69	3.38
243677_at	–––	–6.80	–6.67	–2.88	–6.27	–3.52	–3.20	–6.58	3.38
218801_at	UGCGL2	–4.96	–6.43	–5.19	–4.92	1.06	–2.06	–5.44	3.37
231382_at	FGF18	–3.93	–6.43	–1.81	–6.86	–2.93	–2.37	–5.74	3.37
237493_at	IL22RA2	–8.20	–8.83	–4.49	–5.32	–3.67	–4.08	–7.45	3.37
1555608_at	C1QDC1	–5.93	–4.90	–2.61	–5.15	–1.30	–1.95	–5.32	3.37
219651_at	–––	–7.83	–7.90	–5.30	–7.97	–3.75	–4.53	–7.90	3.37
218217_at	SCPEP1	–2.22	–1.07	0.74	–1.33	2.92	1.83	–1.54	3.37
225341_at	LOC80298	–2.74	–3.37	–0.65	–3.95	0.68	0.02	–3.35	3.37
220523_at	EFHC2	–5.12	–8.70	–4.09	–8.29	–3.92	–4.00	–7.37	3.37
209683_at	–––	–7.12	–6.48	–1.23	–7.64	–6.20	–3.71	–7.08	3.37
1559665_at	–––	–7.97	–8.97	–4.17	–4.75	–3.55	–3.86	–7.23	3.37
238852_at	–––	–8.04	–7.38	–4.68	–6.02	–2.88	–3.78	–7.15	3.36
201300_s_at	PRNP	–6.53	3.78	2.33	3.38	4.81	3.57	0.21	3.36
205591_at	OLFM1	–7.24	–7.08	–6.12	–6.80	–1.24	–3.68	–7.04	3.36
206244_at	CR1	–7.16	–6.33	–3.19	–6.43	–3.37	–3.28	–6.64	3.36
228121_at	TGFB2	–3.78	–3.12	–1.32	–4.95	0.15	–0.59	–3.95	3.36
221946_at	C9orf116	–6.45	–6.33	–4.37	–6.43	–1.72	–3.05	–6.41	3.36
233945_at	UGCGL2	–4.90	–8.97	–4.71	–8.97	–3.80	–4.25	–7.61	3.36
219746_at	DPF3	–7.43	–3.01	0.49	–3.20	–2.86	–1.19	–4.55	3.36
234543_at	–––	–8.48	–4.70	–3.04	–6.56	–3.41	–3.22	–6.58	3.36
1560997_at	LAMA2	–8.70	–7.83	–4.15	–6.70	–4.62	–4.39	–7.74	3.36
203680_at	PRKAR2B	–2.24	–1.65	1.36	–2.21	1.28	1.32	–2.04	3.36
243744_at	–––	–7.59	–8.12	–3.63	–7.29	–4.98	–4.31	–7.66	3.36
223986_x_at	DMRT2	–6.93	–6.56	–3.15	–6.48	–3.45	–3.30	–6.66	3.36
218858_at	DEPDC6	–5.45	–3.70	0.61	–3.04	–2.03	–0.71	–4.07	3.36
1560684_x_at	–––	–7.29	–6.80	–1.98	–5.31	–4.24	–3.11	–6.46	3.36
1555346_at	FLJ37927	–8.12	–6.36	–3.32	–6.86	–4.19	–3.76	–7.11	3.35
215976_at	DBC1	–3.04	–7.70	–2.07	–8.12	–3.80	–2.93	–6.29	3.35
233562_at	MGC16291	–5.32	–5.84	–6.73	–5.75	2.16	–2.29	–5.64	3.35
219425_at	SULT4A1	–5.70	–5.36	–3.31	–5.56	–1.07	–2.19	–5.54	3.35
219455_at	FLJ21062	–6.12	–4.22	–3.78	–6.64	–0.85	–2.31	–5.66	3.35
231504_at	LOC130940	–8.48	–6.83	–6.31	–7.16	–1.97	–4.14	–7.49	3.35
237328_at	–––	–6.45	–6.93	–2.72	–7.24	–4.33	–3.53	–6.88	3.35
202267_at	LAMC2	–6.83	–5.90	–3.93	–4.57	–0.91	–2.42	–5.76	3.34
1570350_at	RUNX1	–5.70	–7.83	–1.96	–5.73	–4.20	–3.08	–6.42	3.34
224771_at	NAV1	–4.41	–3.49	–0.02	–5.05	–1.93	–0.97	–4.31	3.34
204036_at	EDG2	–5.49	–8.12	–3.73	–4.74	–1.82	–2.78	–6.12	3.34
231793_s_at	CAMK2D	–6.70	–1.66	–1.90	–4.66	–0.10	–1.00	–4.34	3.34
233932_at	–––	–8.20	–8.97	–3.58	–6.10	–5.24	–4.41	–7.75	3.34
224102_at	P2RY12	–7.97	–6.83	–4.53	–8.12	–4.06	–4.30	–7.64	3.34
210314_x_at	TNFSF13 /// TNFSF12–TNFSF13	–7.43	–5.81	–3.23	–6.53	–3.28	–3.25	–6.59	3.34
232166_at	–––	–6.70	–7.20	–1.88	–2.58	–2.44	–2.16	–5.49	3.34
220564_at	C10orf59	–6.00	–3.87	–1.88	–6.86	–2.61	–2.25	–5.58	3.33
209605_at	TST	–7.33	–0.03	2.61	–0.71	–1.33	0.64	–2.69	3.33
233589_x_at	FLJ20245	–3.56	–2.58	–2.27	–6.97	0.2	–1.04	–4.37	3.33
222900_at	NRIP3	–5.10	–3.72	–3.63	–2.90	2.47	–0.58	–3.91	3.33
220038_at	SGKL	0.04	–6.93	–0.30	–3.45	0.06	–0.12	–3.44	3.33
221584_s_at	KCNMA1	–4.36	–3.34	–2.83	–4.87	1.1	–0.86	–4.19	3.33
214930_at	SLITRK5	–8.12	–5.25	–6.16	–4.80	0.7	–2.73	–6.06	3.33
227997_at	IL17RD	–5.21	–6.24	–3.02	–3.36	–0.20	–1.61	–4.94	3.33
1560683_at	–––	–8.04	–3.67	–2.41	–8.97	–4.73	–3.57	–6.89	3.33
218651_s_at	FLJ11196	–3.86	–3.44	–0.43	–3.76	–0.30	–0.36	–3.69	3.32
206421_s_at	SERPINB7	–5.47	–6.12	–6.53	–5.91	1.52	–2.51	–5.83	3.32
1554375_a_at	NR1H4	–7.97	–6.24	–5.02	–4.55	–0.84	–2.93	–6.25	3.32
213496_at	LPPR4	–4.19	–7.64	–3.13	–7.33	–3.00	–3.07	–6.39	3.32
228422_at	–––	–5.01	–6.93	–5.80	–6.20	0.34	–2.73	–6.05	3.32
214343_s_at	ATXN7L1 /// ATXN7L4	–5.98	–7.83	–3.63	–5.93	–2.90	–3.26	–6.58	3.32
215348_at	ADCY1	–5.86	–3.28	–1.96	–7.64	–2.59	–2.28	–5.59	3.32
204361_s_at	SCAP2	–0.65	–4.99	0.6	–5.44	–1.36	–0.38	–3.70	3.32
212446_s_at	LASS6	0.03	–0.63	1.92	–3.02	2.31	2.11	–1.21	3.32
1569332_at	–––	–7.24	–5.19	–2.67	–7.43	–3.94	–3.31	–6.62	3.31
233073_at	CRIM1	–6.76	–5.04	–2.05	–5.02	–2.54	–2.29	–5.61	3.31
237828_at	KIAA1853	–7.83	–8.20	–5.14	–7.53	–3.94	–4.54	–7.85	3.31
201430_s_at	DPYSL3	–7.70	–5.15	–2.95	–5.25	–2.49	–2.72	–6.04	3.31
1556541_s_at	–––	–7.43	–6.22	–3.08	–7.00	–4.06	–3.57	–6.88	3.31
219195_at	PPARGC1A	–7.33	–7.24	–4.86	–6.41	–2.50	–3.68	–6.99	3.31
205990_s_at	WNT5A	–8.04	–3.37	–3.25	–8.83	–3.63	–3.44	–6.75	3.31
222455_s_at	PARVA	–4.25	–6.93	–3.15	–5.63	–1.44	–2.29	–5.60	3.31
209457_at	DUSP5	–2.75	–3.97	–0.25	–2.42	0.78	0.26	–3.05	3.31
209108_at	TM4SF6	–4.59	–5.80	–3.65	–3.25	1.17	–1.24	–4.55	3.31
225474_at	BAIAP1	–3.31	–4.88	–0.19	–3.31	–0.86	–0.53	–3.83	3.31
1556499_s_at	COL1A1	–8.83	–4.51	–3.01	–3.05	–1.30	–2.16	–5.46	3.3
230965_at	USP2	–6.86	–6.48	–3.58	–5.60	–2.44	–3.01	–6.31	3.3
231754_at	PCDHGC4	–6.04	–6.59	–3.29	–6.86	–3.10	–3.19	–6.50	3.3
230624_at	SLC25A27	–4.80	–7.12	–5.04	–8.20	–1.76	–3.40	–6.70	3.3
241587_at	–––	–8.20	–8.97	–5.22	–7.24	–4.45	–4.84	–8.14	3.3
234019_at	BDH	–6.29	–7.33	–3.41	–7.64	–4.16	–3.79	–7.09	3.3
204471_at	GAP43	–8.29	–6.06	–3.83	–7.00	–3.81	–3.82	–7.12	3.3
200872_at	S100A10	–5.31	4.67	3.18	2.53	4.68	3.93	0.63	3.3
238469_at	OGFRL1	–6.18	–3.45	–1.44	–4.45	–1.35	–1.39	–4.69	3.3
229103_at	WNT3	–6.38	–3.80	0.25	–2.03	–1.80	–0.78	–4.07	3.3
227330_x_at	LOC285458	–7.00	–2.60	–0.50	–0.68	0.23	–0.13	–3.43	3.3
213358_at	KIAA0802	–1.06	–0.82	1.04	–3.94	1.67	1.36	–1.94	3.3
239345_at	SLC19A3	–5.02	–4.40	–2.75	–6.80	–1.48	–2.11	–5.41	3.29
1557889_at	LOC143458	–5.11	–5.39	–2.05	–7.53	–3.40	–2.72	–6.01	3.29
229865_at	FNDC3B	–7.12	–3.05	–2.14	–4.32	–0.94	–1.54	–4.83	3.29
211824_x_at	NALP1	–2.60	–2.90	–3.48	–6.22	2.25	–0.62	–3.91	3.29
230130_at	–––	–4.52	–6.12	–3.40	–3.79	0.36	–1.52	–4.81	3.29
232960_at	FLJ20130	–7.83	–6.16	–2.90	–5.60	–3.59	–3.24	–6.53	3.29
232341_x_at	HABP4	–5.59	–2.67	–1.35	–4.85	–0.82	–1.08	–4.37	3.29
228683_s_at	KCTD15	–7.38	–2.82	–1.55	–6.12	–2.75	–2.15	–5.44	3.29
223681_s_at	INADL	–7.08	–8.97	–7.97	–7.24	–0.99	–4.48	–7.76	3.29
210310_s_at	FGF5	–3.73	–7.24	–5.98	–7.04	0.55	–2.72	–6.00	3.29
227758_at	RERG	–6.31	–6.48	–7.04	–6.45	0.78	–3.13	–6.42	3.29
238592_at	PDLIM3	–8.12	–4.13	–4.05	–7.83	–2.76	–3.41	–6.69	3.28
203817_at	GUCY1B3	–0.96	–5.15	1.96	–0.19	0.41	1.18	–2.10	3.28
205573_s_at	SNX7	–3.62	–0.49	–2.46	–3.91	3.68	0.61	–2.67	3.28
204485_s_at	TOM1L1	–3.40	–3.93	–2.93	–3.17	2.49	–0.22	–3.50	3.28
208086_s_at	DMD	–3.24	–6.83	–0.69	–6.53	–3.82	–2.25	–5.53	3.28
209120_at	NR2F2	–4.32	–8.97	–5.13	–0.83	2.28	–1.42	–4.70	3.28
219496_at	C2orf26	–3.97	–8.48	–5.97	–6.53	–0.13	–3.05	–6.33	3.28
219926_at	POPDC3	–3.08	–7.43	–5.78	–6.24	1.17	–2.31	–5.58	3.28
224435_at	C10orf58	–7.64	0.74	2.93	1.93	0.32	1.62	–1.66	3.28
238002_at	GOLPH4	–3.91	–0.40	3.06	2.34	2.18	2.62	–0.66	3.28
235334_at	ST6GALNAC3	–8.70	–2.26	–3.64	–3.85	0.32	–1.66	–4.94	3.28
232242_at	–––	–5.95	–6.14	–3.25	–6.22	–2.40	–2.83	–6.10	3.28
236442_at	DPF3	–5.91	–4.29	0.99	–2.52	–2.93	–0.97	–4.24	3.28
236644_at	RNF180	–7.20	–8.97	–6.41	–8.83	–3.71	–5.06	–8.33	3.28
207909_x_at	DAZ1 /// DAZ3 /// DAZ2 /// DAZ4	–8.70	–8.97	–5.16	–6.12	–4.15	–4.65	–7.93	3.28
241805_at	–––	–8.97	–4.69	–4.32	–7.00	–2.91	–3.61	–6.89	3.27
200998_s_at	CKAP4	–5.25	0.39	1.65	0.93	2.28	1.96	–1.31	3.27
225681_at	CTHRC1	–5.17	1.29	4.39	0.33	–0.22	2.09	–1.18	3.27
1569465_at	LOC391705	–5.29	–7.64	–3.12	–5.38	–2.56	–2.84	–6.10	3.27
223614_at	–––	–4.04	–3.85	–1.58	–3.94	0.23	–0.68	–3.94	3.26
1552386_at	FLJ33641	–4.80	–4.22	1.05	–6.45	–4.84	–1.89	–5.16	3.26
227599_at	–––	–3.89	–3.45	–0.10	–1.85	0.5	0.2	–3.06	3.26
202729_s_at	LTBP1	–3.06	–0.95	1.44	–2.50	0.74	1.09	–2.17	3.26
220326_s_at	FLJ10357	–4.94	–5.20	–0.73	–2.40	–1.11	–0.92	–4.18	3.26
206598_at	INS	–6.67	–7.33	–3.38	–6.41	–3.70	–3.54	–6.80	3.26
203726_s_at	LAMA3	–3.30	–6.36	–1.87	–6.56	–2.42	–2.15	–5.41	3.26
203775_at	SLC25A13	–3.54	–1.33	1.05	0.7	2.69	1.87	–1.39	3.26
207012_at	MMP16	–3.66	–6.10	–3.12	–6.73	–1.35	–2.24	–5.50	3.26
236067_at	MBNL2	–5.81	–4.14	–1.07	–5.00	–2.39	–1.73	–4.99	3.26
207789_s_at	DPP6	–5.91	–7.43	–3.01	–6.86	–3.95	–3.48	–6.73	3.26
209470_s_at	GPM6A	–6.29	–6.43	–5.12	–5.14	–0.27	–2.69	–5.95	3.26
219582_at	OGFRL1	–3.71	–3.79	–1.00	–3.65	0.08	–0.46	–3.72	3.26
207693_at	CACNB4	–6.59	–7.76	–3.06	–5.36	–3.57	–3.31	–6.57	3.26
204140_at	TPST1	–5.23	–1.82	–0.81	–3.47	0.3	–0.26	–3.51	3.25
203518_at	LYST	–4.20	–3.65	–2.07	–6.00	–0.65	–1.36	–4.62	3.25
210772_at	FPRL1	–7.83	–2.67	–1.46	–6.12	–3.12	–2.29	–5.54	3.25
205373_at	CTNNA2	–4.95	–4.00	–2.52	–7.90	–2.21	–2.36	–5.61	3.25
225056_at	SIPA1L2	–3.54	–4.27	0.17	–7.90	–4.14	–1.99	–5.23	3.25
1552648_a_at	TNFRSF10A	–2.90	–3.58	–1.33	–3.84	0.95	–0.19	–3.44	3.25
211117_x_at	ESR2	–7.64	–5.86	–2.21	–3.14	–2.39	–2.30	–5.55	3.25
239697_x_at	FLJ42117	–5.27	–5.04	–0.22	–4.75	–3.32	–1.77	–5.02	3.25
224994_at	CAMK2D	–4.09	–1.80	–0.69	–4.63	0.17	–0.26	–3.51	3.25
202238_s_at	NNMT	–5.39	–6.20	–0.98	–6.56	–4.64	–2.81	–6.05	3.24
216987_at	IRF4	–8.12	–7.76	–4.09	–7.04	–4.70	–4.40	–7.64	3.24
208381_s_at	SGPL1	–5.59	–7.48	–3.67	–4.93	–1.84	–2.76	–6.00	3.24
214967_at	–––	–7.59	–7.48	–2.10	–7.38	–6.38	–4.24	–7.48	3.24
1553607_at	C21orf109	–6.90	–6.24	–3.99	–8.04	–3.64	–3.82	–7.06	3.24
1553799_at	FLJ32800	–8.04	–6.16	–3.41	–5.83	–3.46	–3.43	–6.68	3.24
1569634_at	SLA/LP	–6.02	–5.70	–2.63	–6.27	–2.89	–2.76	–6.00	3.24
200999_s_at	CKAP4	–2.94	–0.18	1.6	1.34	3.68	2.64	–0.60	3.24
217528_at	CLCA2	–7.12	–8.97	–4.45	–7.70	–4.94	–4.69	–7.93	3.24
209815_at	PTCH	–3.04	–8.20	–2.44	–1.79	0.23	–1.11	–4.34	3.23
228486_at	CDW92	–1.97	–6.10	0.38	–6.04	–3.31	–1.47	–4.70	3.23
228489_at	LOC116441	–2.84	–3.20	–2.32	–2.43	3.14	0.41	–2.82	3.23
230552_at	LOC440523	–4.40	–6.45	–3.25	–6.80	–2.05	–2.65	–5.88	3.23
234429_at	C9orf130	–5.67	–6.93	–3.12	–6.76	–3.33	–3.22	–6.46	3.23
237974_at	C14orf29	–7.38	–5.44	–3.40	–7.24	–3.51	–3.46	–6.69	3.23
218380_at	NALP1	–2.30	–3.10	0.9	0.07	2.01	1.46	–1.78	3.23
213426_s_at	–––	–5.72	–6.06	–2.93	–5.81	–2.34	–2.63	–5.86	3.23
237375_at	–––	–6.43	–4.37	–0.13	–4.49	–3.60	–1.87	–5.10	3.23
229667_s_at	HOXB8	–4.80	–3.64	1.52	–4.08	–3.41	–0.94	–4.17	3.23
1556190_s_at	–––	–8.29	–6.97	–4.16	–6.06	–3.59	–3.88	–7.10	3.23
234314_at	KIAA1272	–7.38	–6.53	–4.84	–7.33	–2.87	–3.86	–7.08	3.23
229517_at	PTPDC1	–6.70	–1.26	–1.27	–4.47	–0.58	–0.92	–4.15	3.22
218182_s_at	CLDN1	–4.14	–3.39	–3.20	–6.56	0.26	–1.47	–4.70	3.22
241371_at	–––	–5.07	–2.52	–0.93	–2.57	0.6	–0.17	–3.39	3.22
204983_s_at	GPC4	–6.67	–3.93	–0.43	–4.90	–3.46	–1.95	–5.17	3.22
213552_at	GLCE	–7.48	–4.04	–2.05	–2.50	–0.85	–1.45	–4.67	3.22
222285_at	IGHD	–5.84	–6.70	–1.91	–4.76	–3.20	–2.55	–5.77	3.22
1564632_at	VMD2L3	–7.20	–7.20	–3.57	–7.12	–4.34	–3.95	–7.17	3.22
212598_at	WDFY3	–6.97	–2.07	–2.12	–5.72	–1.28	–1.70	–4.92	3.22
202997_s_at	LOXL2	–6.86	–6.90	–6.62	–6.73	–0.61	–3.61	–6.83	3.22
1562573_at	CYP17A1	–8.48	–6.36	–3.38	–6.83	–4.64	–4.01	–7.22	3.21
1562638_at	LOC339874	–8.29	–8.29	–3.30	–3.98	–3.98	–3.64	–6.85	3.21
209010_s_at	TRIO	–8.04	–4.30	–3.41	–4.98	–1.72	–2.56	–5.77	3.21
215010_s_at	BRSK2	–7.04	–6.41	–3.05	–4.56	–2.53	–2.79	–6.00	3.21
205312_at	SPI1	–6.12	–7.33	–1.92	–6.22	–4.77	–3.35	–6.56	3.21
1568673_s_at	EAF2	–5.14	–8.59	–3.52	–8.97	–5.19	–4.35	–7.56	3.21
1554528_at	C3orf15	–6.86	–4.44	–4.16	–6.90	–1.55	–2.86	–6.06	3.21
238634_x_at	C10orf59	–5.84	–8.20	–3.48	–7.64	–4.56	–4.02	–7.23	3.21
238105_x_at	WNT7B	–5.45	–4.72	–1.30	–4.64	–2.16	–1.73	–4.94	3.21
222651_s_at	TRPS1	–1.93	–1.57	–0.06	–5.56	0.43	0.19	–3.02	3.21
202685_s_at	AXL	–4.34	–4.73	–4.30	–5.28	1.15	–1.58	–4.78	3.21
204671_s_at	ANKRD6	–4.77	–2.74	–1.22	–4.62	–0.45	–0.84	–4.04	3.21
205130_at	RAGE	–5.80	–3.13	–2.55	–3.28	0.83	–0.86	–4.07	3.21
242986_at	NAV1	–7.90	–6.67	–2.00	–3.41	–3.57	–2.79	–5.99	3.2
233748_x_at	PRKAG2	–1.38	–2.54	–0.50	–5.66	0.52	0.01	–3.19	3.2
1561584_at	–––	–8.48	–7.16	–3.59	–4.00	–3.10	–3.34	–6.55	3.2
234433_at	–––	–8.97	–7.20	–4.81	–7.83	–4.78	–4.80	–8.00	3.2
1554600_s_at	LMNA	–2.50	–2.47	–2.77	–3.49	3.53	0.38	–2.82	3.2
212089_at	LMNA	–5.57	–5.52	–4.66	–3.77	1.15	–1.75	–4.95	3.2
221291_at	ULBP2	–5.63	–1.90	–1.22	–3.57	0.22	–0.50	–3.70	3.2
1556623_at	MYO1E	–6.36	–8.29	–3.82	–8.97	–5.52	–4.67	–7.87	3.2
1554443_s_at	VMD2	–6.51	–6.70	–2.82	–6.86	–4.17	–3.50	–6.69	3.19
218775_s_at	BOMB	–3.75	–3.67	–4.99	–7.59	1.37	–1.81	–5.00	3.19
1560153_at	FRAS1	–6.67	–6.64	–3.68	–7.64	–3.91	–3.79	–6.99	3.19
225308_s_at	TANC	–8.59	1.49	–0.13	–0.80	1.25	0.56	–2.63	3.19
200808_s_at	ZYX	–1.04	–0.08	3.22	–0.52	2.07	2.64	–0.55	3.19
227196_at	RHPN2	–3.12	–7.53	–3.37	–2.72	0.84	–1.26	–4.46	3.19
239332_at	–––	–3.27	–6.31	1.08	–2.88	–3.00	–0.96	–4.15	3.19
206952_at	G6PC	–5.90	–8.59	–3.84	–7.29	–4.30	–4.07	–7.26	3.19
240179_at	LOC339862	–8.29	–3.89	–4.22	–8.97	–3.50	–3.86	–7.05	3.19
237265_at	MGC35212	–5.37	–4.04	–3.94	–5.01	0.71	–1.62	–4.81	3.19
240652_at	–––	–6.76	–7.20	–2.01	–6.31	–5.13	–3.57	–6.76	3.19
1557638_at	–––	–3.16	–8.12	–3.74	–7.16	–2.18	–2.96	–6.14	3.19
238964_at	–––	–5.41	–6.38	–4.02	–6.70	–1.94	–2.98	–6.16	3.19
221088_s_at	PPP1R9A	–3.71	–6.10	–3.76	–6.14	–0.50	–2.13	–5.32	3.19
213083_at	SLC35D2	–2.94	–5.47	–5.28	–6.76	1.53	–1.87	–5.06	3.19
227180_at	ELOVL7	–6.51	–4.91	–6.80	–7.12	0.81	–3.00	–6.18	3.18
1559277_at	FLJ35700	–3.62	–7.59	–4.01	–8.70	–2.90	–3.45	–6.64	3.18
240261_at	TOM1L1	–7.43	–3.28	–2.86	–4.38	–0.84	–1.85	–5.03	3.18
222463_s_at	BACE1	–6.48	–2.89	–2.78	–5.63	–0.86	–1.82	–5.00	3.18
201976_s_at	MYO10	–4.14	–6.14	–6.18	–4.44	2.73	–1.73	–4.90	3.18
1559932_at	–––	–6.80	–6.36	–3.11	–6.56	–3.67	–3.39	–6.57	3.18
219666_at	MS4A6A	–7.08	–6.53	–3.85	–6.36	–3.11	–3.48	–6.66	3.18
241708_at	DOCK1	–6.76	–6.36	–6.04	–8.29	–1.88	–3.96	–7.14	3.17
221802_s_at	KIAA1598	–8.04	–4.68	–6.59	–4.43	1.5	–2.54	–5.72	3.17
242461_at	MAP3K5	–7.43	–5.04	–3.30	–6.43	–2.95	–3.13	–6.30	3.17
1553288_a_at	FLJ37538	–7.43	–6.08	–1.90	–3.68	–3.21	–2.56	–5.73	3.17
218486_at	KLF11	–5.11	–6.86	–7.29	–7.43	0.7	–3.29	–6.47	3.17
224772_at	NAV1	–4.52	–2.19	1.27	–3.56	–1.78	–0.25	–3.42	3.17
225011_at	PRKAR2A	–3.39	–0.25	1.38	1.59	3.6	2.49	–0.68	3.17
224119_at	–––	–5.59	–5.36	–3.20	–4.73	–0.91	–2.05	–5.23	3.17
233259_at	FLJ12057	–7.59	–7.33	–5.81	–8.38	–3.38	–4.60	–7.77	3.17
238517_at	–––	–6.31	–6.83	–2.02	–2.69	–2.20	–2.11	–5.27	3.17
1565554_at	LOC127841	–7.90	–5.86	–2.79	–4.52	–3.06	–2.92	–6.09	3.17
226890_at	WDR35	–6.90	–6.24	–5.95	–3.45	1.22	–2.36	–5.53	3.17
231897_at	LTB4DH	–4.14	–7.76	–6.04	–4.35	1.54	–2.25	–5.42	3.17
214953_s_at	APP	–2.55	–3.85	–3.98	–3.08	4	0.01	–3.16	3.17
230630_at	AK3	–3.49	–3.14	0.3	–3.72	–0.87	–0.28	–3.45	3.17
213005_s_at	ANKRD15	–3.55	–5.60	1.74	1.34	–0.62	0.56	–2.61	3.17
201059_at	–––	–1.04	–3.05	–1.62	–3.08	3.17	0.78	–2.39	3.17
213075_at	OLFML2A	–6.64	–7.08	–3.53	–4.13	–2.04	–2.79	–5.95	3.16
222236_s_at	DDEFL1	–7.00	–3.07	–2.81	–4.50	–0.58	–1.70	–4.86	3.16
205352_at	SERPINI1	–5.70	–1.34	–0.19	–1.30	0.95	0.38	–2.78	3.16
239791_at	LOC404266	–6.04	–5.73	0.11	–6.10	–5.70	–2.80	–5.96	3.16
210942_s_at	ST3GAL6	–3.94	–3.16	–3.11	–6.53	0.34	–1.38	–4.54	3.16
242871_at	MPRG	–6.43	–7.33	–6.73	–4.02	1.2	–2.77	–5.93	3.16
203821_at	HBEGF	0.26	–2.69	0.47	–5.76	0.39	0.43	–2.73	3.16
237219_at	PHKA1	–7.97	–5.83	–3.26	–6.86	–4.20	–3.73	–6.89	3.16
220673_s_at	KIAA1622	–4.35	–6.70	–3.58	–8.20	–2.94	–3.26	–6.42	3.16
1553930_at	TRAR1	–6.12	–8.29	–3.46	–8.59	–5.56	–4.51	–7.66	3.15
233536_at	KIAA1713	–7.12	–6.02	–2.77	–7.24	–4.51	–3.64	–6.79	3.15
1552693_at	ARL11	–8.59	–6.76	–4.23	–7.64	–4.80	–4.52	–7.67	3.15
216522_at	OR2B6	–5.57	–8.29	–2.85	–2.43	–1.71	–2.28	–5.43	3.15
1556667_at	LOC348751	–5.98	–6.80	–3.01	–6.62	–3.63	–3.32	–6.47	3.14
232468_at	FRMD4A	–7.97	–7.16	–3.45	–4.05	–3.05	–3.25	–6.39	3.14
233871_at	–––	–6.16	–8.20	–2.20	–3.86	–3.66	–2.93	–6.07	3.14
219093_at	FLJ20701	–7.33	–4.88	–4.06	–8.97	–3.78	–3.92	–7.06	3.14
209736_at	SOX13	–4.41	–5.69	–1.67	–3.72	–1.26	–1.47	–4.61	3.14
241459_at	KIAA1102	–7.29	–7.04	–3.29	–6.20	–4.12	–3.70	–6.84	3.14
229759_s_at	VEPH1	–7.97	–7.00	–6.36	–6.10	–1.41	–3.88	–7.02	3.14
205174_s_at	QPCT	–8.38	–3.63	–4.98	–5.11	–0.15	–2.57	–5.71	3.14
226575_at	ZNF462	–6.83	0.22	0.18	–0.58	1.31	0.74	–2.39	3.14
1555366_at	–––	–7.97	–6.67	–3.78	–5.73	–3.52	–3.65	–6.79	3.14
225540_at	MAP2	–4.42	–5.47	–4.55	–8.48	–1.42	–2.99	–6.12	3.14
225727_at	PLEKHH1	–3.50	–6.04	–3.58	–6.59	–0.90	–2.24	–5.38	3.14
214613_at	GPR3	–7.20	–3.04	–3.18	–5.30	–0.91	–2.05	–5.18	3.13
223344_s_at	MS4A7	–6.00	–7.12	–2.46	–4.65	–3.12	–2.79	–5.92	3.13
224236_s_at	–––	–7.97	–6.43	–4.23	–6.36	–3.35	–3.79	–6.92	3.13
217061_s_at	ETV1	–4.14	–6.24	–2.96	–4.15	–0.47	–1.71	–4.84	3.13
243277_x_at	EVI1	–7.29	–8.59	–3.92	–5.15	–3.84	–3.88	–7.01	3.13
222693_at	FNDC3B	–3.35	–6.16	–2.05	–3.72	–0.52	–1.28	–4.41	3.13
205365_at	HOXB6	–6.33	–3.44	–0.13	–3.71	–2.61	–1.37	–4.49	3.12
1556773_at	PTHLH	–7.38	–3.81	–4.12	–7.20	–1.90	–3.01	–6.13	3.12
235691_at	–––	–7.38	–2.87	–4.14	–8.29	–1.98	–3.06	–6.18	3.12
232837_at	KIF13A	–7.43	–3.85	–3.49	–6.67	–2.23	–2.86	–5.98	3.12
210980_s_at	ASAH1	–1.40	–0.97	1.78	0.37	3.13	2.46	–0.67	3.12
229942_at	–––	–7.48	–6.56	–4.80	–5.88	–2.24	–3.52	–6.64	3.12
219995_s_at	FLJ13841	–8.97	–8.97	–3.52	–5.29	–5.72	–4.62	–7.74	3.12
242340_at	SYT1	–7.12	–8.59	–3.69	–6.51	–4.88	–4.28	–7.40	3.12
204303_s_at	KIAA0427	–4.96	–3.09	–0.50	–3.42	–0.91	–0.71	–3.82	3.12
1568639_a_at	LOC90246	–7.24	–6.53	–5.21	–6.45	–2.04	–3.63	–6.74	3.12
213119_at	SLC36A1	–3.21	–4.49	–1.05	–1.53	1.13	0.04	–3.08	3.12
224444_s_at	MGC14801	–4.26	–2.63	–0.05	–1.96	0.38	0.16	–2.95	3.12
208334_at	NDST4	–5.64	–6.64	–2.90	–6.51	–3.40	–3.15	–6.26	3.12
221841_s_at	KLF4	–4.12	–2.74	–3.06	–3.60	2.31	–0.37	–3.49	3.11
205933_at	SETBP1	–7.76	–6.56	1.02	–3.06	–6.38	–2.68	–5.80	3.11
201058_s_at	MYL9	–6.10	–7.64	–6.64	–6.41	–0.56	–3.60	–6.72	3.11
220435_at	SLC30A10	–7.70	–5.95	–4.33	–8.48	–4.20	–4.26	–7.38	3.11
1555273_at	–––	–8.38	–8.29	–2.95	–3.40	–4.21	–3.58	–6.69	3.11
232825_s_at	C18orf4	–6.12	–5.43	–6.76	–7.29	0.43	–3.17	–6.28	3.11
203129_s_at	KIF5C	–6.67	–7.00	–5.66	–5.83	–1.12	–3.39	–6.50	3.11
202607_at	NDST1	–3.41	–2.76	–1.67	–5.35	0.22	–0.72	–3.84	3.11
236281_x_at	HTR7	–4.15	–4.62	–2.96	–4.30	0.46	–1.25	–4.36	3.11
224017_at	TBX22	–8.59	–7.97	–4.81	–8.59	–5.73	–5.27	–8.38	3.11
229435_at	GLIS3	–6.64	–6.41	–7.24	–8.38	–0.83	–4.04	–7.14	3.11
204575_s_at	MMP19	–3.79	–5.80	–2.43	–7.64	–2.85	–2.64	–5.74	3.11
222797_at	DPYSL5	–6.97	–7.33	–5.73	–5.97	–1.57	–3.65	–6.76	3.1
1561997_at	–––	–6.41	–8.29	–4.09	–8.83	–5.38	–4.74	–7.84	3.1
235961_at	GPR161	–4.87	–3.57	–1.88	–4.83	–0.76	–1.32	–4.42	3.1
223537_s_at	WNT5B	–5.63	–2.75	–1.36	–3.37	–0.27	–0.82	–3.92	3.1
227584_at	NAV1	–4.27	–4.35	–0.16	–4.73	–2.54	–1.35	–4.45	3.1
1562194_at	ZFHX1B	–6.24	–5.95	–0.21	–3.51	–4.06	–2.14	–5.23	3.1
213107_at	–––	–4.56	–1.90	1.11	–1.08	0.06	0.58	–2.51	3.1
244705_at	–––	–8.29	–6.53	–3.23	–5.97	–4.44	–3.83	–6.93	3.1
216331_at	ITGA7	–5.97	–4.72	–2.48	–5.97	–2.43	–2.45	–5.55	3.1
206669_at	GAD1	–5.45	–4.45	–3.49	–3.80	0.55	–1.47	–4.57	3.1
1555731_a_at	AP1S3	–7.97	–3.74	–4.49	–4.35	–0.02	–2.26	–5.35	3.09
242846_at	KIAA1217	–7.04	–6.16	–1.81	–6.20	–4.93	–3.37	–6.47	3.09
214595_at	KCNG1	–6.08	–3.48	–5.33	–6.83	0.6	–2.37	–5.46	3.09
238085_at	PDE6B	–2.84	–7.38	–2.85	–7.90	–3.04	–2.94	–6.04	3.09
1569878_at	–––	–3.30	–3.68	–3.72	–6.48	0.94	–1.39	–4.49	3.09
1570393_at	EML5	–8.04	–4.67	–2.72	–7.00	–4.24	–3.48	–6.57	3.09
222081_at	RANBP9	–6.90	–6.29	–2.83	–3.91	–2.38	–2.61	–5.70	3.09
233675_s_at	LOC374491	–8.97	–4.86	–3.97	–7.48	–4.05	–4.01	–7.10	3.09
201474_s_at	ITGA3	–5.12	–2.47	–1.19	–1.97	0.99	–0.10	–3.19	3.09
1552848_a_at	PTCHD1	–4.57	–3.39	–2.88	–5.17	0.31	–1.29	–4.38	3.09
202284_s_at	CDKN1A	–5.67	–1.40	–0.83	–2.20	0.82	0	–3.09	3.09
235740_at	MCTP1	–7.43	–0.62	–0.97	–0.86	1.21	0.12	–2.97	3.09
239082_at	–––	–4.67	–4.29	–1.31	–3.68	–0.95	–1.13	–4.21	3.09
202912_at	ADM	–0.95	0.94	0.5	–3.13	3.58	2.04	–1.05	3.09
230249_at	KHDRBS3	–5.02	–7.76	–2.63	–4.65	–2.82	–2.73	–5.81	3.09
233798_at	LOC375449	–4.51	–8.29	–3.79	–6.90	–3.17	–3.48	–6.56	3.08
220622_at	LRRC31	–7.38	–8.38	–6.43	–8.70	–3.71	–5.07	–8.15	3.08
208271_at	PAPOLB	–8.12	–6.48	–3.25	–5.60	–4.05	–3.65	–6.73	3.08
214642_x_at	MAGEA5	–4.44	–3.97	–3.93	–3.37	2.25	–0.84	–3.92	3.08
232010_at	FSTL5	–4.09	–8.70	–6.86	–8.38	–1.09	–3.98	–7.06	3.08
200771_at	LAMC1	–6.18	–3.55	–5.59	–3.35	3.03	–1.28	–4.36	3.08
1562234_a_at	NAV3	–6.64	–7.70	–4.27	–3.52	–1.48	–2.87	–5.95	3.08
217053_x_at	ETV1	–5.31	–6.14	–3.17	–3.03	–0.31	–1.74	–4.82	3.08
210945_at	COL4A6	–6.86	–7.08	–3.43	–6.06	–3.74	–3.58	–6.67	3.08
202178_at	PRKCZ	–1.07	–5.33	–1.46	–4.84	0.13	–0.67	–3.75	3.08
213891_s_at	TCF4	–4.91	–1.47	0.63	0.34	1.5	1.07	–2.02	3.08
222392_x_at	PERP	–2.65	–3.62	–3.13	–3.39	2.85	–0.14	–3.22	3.08
213256_at	38414	–6.08	–1.71	–0.53	–3.59	–0.90	–0.71	–3.79	3.08
206204_at	GRB14	–8.38	–6.43	–8.20	–8.97	–1.49	–4.85	–7.93	3.08
213975_s_at	LYZ /// LILRB1	–8.38	–6.80	–0.78	–8.29	–8.70	–4.74	–7.82	3.08
1557993_at	–––	–6.36	–7.24	–2.26	–4.15	–3.42	–2.84	–5.92	3.08
1556492_a_at	–––	–6.18	–7.83	–3.44	–6.06	–3.79	–3.61	–6.69	3.08
236657_at	–––	–7.12	–6.29	–6.24	–5.64	–0.30	–3.27	–6.35	3.08
232263_at	SLC6A15	–5.90	–8.48	–7.59	–6.36	–0.08	–3.84	–6.91	3.08
210833_at	PTGER3	–8.70	–3.15	–1.16	–8.38	–6.18	–3.67	–6.74	3.07
223632_s_at	BCAN	–3.91	–5.30	–5.53	–7.04	0.85	–2.34	–5.42	3.07
228403_at	UNQ470	–5.60	–5.28	–3.89	–6.02	–1.23	–2.56	–5.63	3.07
1561132_at	DHX35	–6.36	–6.29	–3.07	–5.60	–2.95	–3.01	–6.08	3.07
64900_at	CHST5 /// MGC15429	–7.20	–1.71	–1.19	–0.40	1.13	–0.03	–3.10	3.07
210171_s_at	CREM	–6.29	–7.24	–3.35	–8.48	–5.19	–4.27	–7.34	3.07
227514_at	LOC162073	–5.60	–3.90	–3.53	–5.48	–0.32	–1.93	–4.99	3.07
239472_at	–––	–8.04	–6.18	–3.27	–6.41	–4.35	–3.81	–6.87	3.07
44783_s_at	HEY1	–2.76	–1.84	–1.00	–3.45	1.77	0.39	–2.68	3.07
234243_at	RPF1	–8.29	–6.73	–3.38	–3.20	–2.63	–3.01	–6.07	3.06
227883_at	FLJ36031	–6.80	–6.70	–2.55	–7.38	–5.24	–3.90	–6.96	3.06
204363_at	F3	–7.33	–4.65	–4.97	–3.95	0.47	–2.25	–5.31	3.06
231823_s_at	KIAA1295	–3.02	–3.99	0.86	–1.64	–0.50	0.18	–2.88	3.06
235664_at	–––	–6.56	–7.20	–6.36	–7.04	–1.38	–3.87	–6.93	3.06
232568_at	MGC24103	–3.98	–4.82	–1.40	–7.83	–3.56	–2.48	–5.54	3.06
213429_at	–––	–6.41	–8.59	–7.76	–8.48	–1.76	–4.76	–7.82	3.06
215689_s_at	SHBG	–6.70	–6.64	–2.51	–5.62	–4.00	–3.26	–6.32	3.06
1566968_at	SPRY4	–5.05	–6.12	–6.22	–6.29	0.71	–2.76	–5.82	3.06
205083_at	AOX1	–4.04	–5.51	–3.70	–5.30	–0.08	–1.89	–4.95	3.06
226939_at	CPEB2	–5.44	–0.47	0.35	–2.12	0.42	0.38	–2.68	3.06
204320_at	COL11A1	–4.19	–8.70	–4.28	–6.53	–2.55	–3.41	–6.48	3.06
237135_at	–––	–7.59	–4.16	–3.37	–7.48	–3.34	–3.35	–6.41	3.06
224520_s_at	MGC13168	–4.96	–5.72	–2.64	–6.76	–2.87	–2.76	–5.81	3.06
235903_at	SAMD6	–6.70	–1.41	–1.50	–6.93	–2.42	–1.96	–5.01	3.06
214696_at	MGC14376	–4.96	–2.68	–2.45	–1.10	2.73	0.14	–2.91	3.06
235281_x_at	AHNAK	–4.97	–7.70	–4.41	–7.20	–2.73	–3.57	–6.63	3.06
239525_at	DKFZp547A023	–5.55	–3.32	–2.43	–4.99	–0.70	–1.57	–4.62	3.06
224408_at	GPR145	–6.56	–6.08	–3.32	–5.93	–2.94	–3.13	–6.19	3.06
222570_at	FREQ	–5.63	–5.67	–2.64	–3.23	–0.94	–1.79	–4.84	3.05
1570052_at	MIPOL1	–7.90	–5.69	–3.68	–6.76	–3.78	–3.73	–6.78	3.05
221773_at	ELK3	0.84	–0.51	1.91	–1.45	3.45	2.68	–0.37	3.05
1557791_at	–––	–8.20	–7.29	–5.11	–8.29	–4.64	–4.87	–7.93	3.05
213455_at	LOC92689	–3.07	–3.76	–2.38	–2.29	2.39	0.01	–3.04	3.05
238250_at	–––	–6.67	–6.27	–1.10	–2.09	–2.82	–1.96	–5.01	3.05
208214_at	ADRB1	–7.20	–6.31	–2.27	–7.83	–5.86	–4.06	–7.11	3.05
217021_at	CYB5	–6.20	–6.73	–3.09	–6.04	–3.46	–3.28	–6.32	3.05
203837_at	MAP3K5	–3.02	–8.12	–3.97	–3.75	0.13	–1.92	–4.96	3.05
212328_at	KIAA1102	–5.47	–6.18	–2.53	–7.04	–3.84	–3.18	–6.23	3.05
1558140_at	PLXNA1	–5.84	–2.64	–2.31	–6.14	–1.34	–1.83	–4.87	3.05
236236_at	–––	–6.62	–7.59	–6.83	–6.18	–0.67	–3.75	–6.79	3.05
229070_at	C6orf105	–2.24	–3.54	–2.44	–8.04	–0.69	–1.56	–4.61	3.05
202134_s_at	WWTR1	–3.55	–5.95	–4.67	–5.78	0.57	–2.05	–5.09	3.04
222747_s_at	SCML1	–6.31	–2.83	–2.76	–4.67	–0.36	–1.56	–4.60	3.04
200906_s_at	KIAA0992	–6.12	–1.57	0.23	–1.87	–0.52	–0.14	–3.19	3.04
1553441_at	CNTNAP4	–5.47	–8.70	–4.50	–8.97	–4.84	–4.67	–7.71	3.04
1559542_a_at	–––	–7.04	–7.00	–4.45	–7.83	–4.04	–4.25	–7.29	3.04
231468_at	–––	–7.64	–6.97	–5.08	–6.56	–2.95	–4.01	–7.06	3.04
228365_at	CPNE8	–3.67	–5.66	–4.45	–5.08	0.93	–1.76	–4.80	3.04
231797_at	SIX4	–8.38	–7.70	–4.63	–4.51	–3.01	–3.82	–6.86	3.04
226621_at	MASTL	–2.97	–3.89	–3.46	–3.65	2.54	–0.46	–3.50	3.04
231555_at	MGC4170	–7.04	–6.90	–3.11	–3.90	–2.70	–2.90	–5.95	3.04
1569818_at	KIAA0406	–8.48	–8.97	–4.05	–4.32	–4.37	–4.21	–7.26	3.04
1559304_at	C13orf7	–3.90	–6.93	–0.45	–2.54	–2.38	–1.42	–4.46	3.04
212464_s_at	FN1	–5.49	–4.07	–4.51	–4.24	1.38	–1.56	–4.60	3.04
224911_s_at	DCBLD2	–1.40	–2.21	–0.76	–2.49	2.78	1.01	–2.03	3.04
215723_s_at	PLD1	–6.97	–7.48	–6.27	–8.97	–3.26	–4.76	–7.80	3.04
217121_at	–––	–5.24	–5.78	–2.06	–6.22	–3.35	–2.71	–5.75	3.04
242952_at	HDAC9	–4.47	–6.93	–1.70	–5.59	–3.54	–2.62	–5.66	3.04
209706_at	NKX3–1	–3.32	–1.86	–0.32	–4.17	0.15	–0.08	–3.12	3.04
215062_at	FMNL2	–5.67	–6.76	–2.66	–4.20	–2.36	–2.51	–5.55	3.04
239130_at	–––	–5.88	–5.30	–0.94	–3.67	–2.88	–1.91	–4.95	3.04
226558_at	LOC441057	–4.16	–4.56	–1.35	–1.86	0.37	–0.49	–3.53	3.04
1560303_at	MDS028	–2.81	–3.85	–1.72	–6.08	–0.71	–1.21	–4.25	3.03
225259_at	RAB6B	–4.07	–5.53	–2.65	–5.70	–1.48	–2.07	–5.10	3.03
220214_at	ZNF215	–0.18	–5.24	–0.24	–5.30	–0.84	–0.54	–3.58	3.03
204654_s_at	TFAP2A	–5.44	–4.00	–2.81	–3.22	0.43	–1.19	–4.22	3.03
1569729_a_at	ASZ1	–6.10	–8.97	–4.04	–5.98	–3.93	–3.98	–7.02	3.03
1559296_at	–––	–7.43	–6.48	–3.46	–7.53	–4.77	–4.12	–7.15	3.03
241868_at	–––	–8.29	–8.29	–4.12	–4.48	–3.86	–3.99	–7.02	3.03
242063_s_at	–––	–8.04	–8.59	–5.88	–8.83	–5.03	–5.45	–8.49	3.03
230071_at	38606	–4.13	–6.86	–2.46	–5.95	–2.77	–2.62	–5.65	3.03
220356_at	CORIN	–6.64	–4.82	–3.96	–8.97	–3.60	–3.78	–6.81	3.03
231767_at	HOXB4	–4.25	–0.52	1.57	0.46	1.62	1.59	–1.44	3.03
1560763_at	KIAA0934	–6.12	–8.38	–4.36	–7.08	–3.97	–4.16	–7.19	3.03
204684_at	NPTX1	–2.99	–5.03	–1.64	–4.92	–0.93	–1.28	–4.31	3.03
214031_s_at	–––	–5.18	–7.43	–3.83	–7.48	–3.51	–3.67	–6.70	3.03
227022_at	GNPDA2	–2.47	0.48	0.82	–0.57	3.53	2.18	–0.85	3.03
1564653_s_at	FLJ16641	–7.33	–7.00	–2.78	–3.02	–2.74	–2.76	–5.78	3.03
235771_at	–––	–4.38	–7.53	–3.77	–3.56	–0.49	–2.13	–5.16	3.03
214860_at	SLC9A7	–7.76	–5.08	–3.63	–4.10	–1.62	–2.62	–5.65	3.02
239353_at	–––	–4.10	–8.38	–2.37	–5.62	–3.64	–3.01	–6.03	3.02
217711_at	TEK	–6.12	–5.31	–2.68	–6.45	–3.19	–2.94	–5.96	3.02
226187_at	CDS1	–5.97	–6.73	–3.26	–4.81	–2.37	–2.81	–5.84	3.02
223321_s_at	FGFRL1	–4.41	–1.57	–0.73	–2.69	1	0.13	–2.89	3.02
204702_s_at	NFE2L3	–3.67	–2.31	–0.59	–1.07	1.93	0.67	–2.35	3.02
229400_at	HOXD10	–5.66	–6.56	–2.71	–5.93	–3.35	–3.03	–6.05	3.02
209576_at	GNAI1	–4.64	–4.42	–3.08	–3.46	0.77	–1.15	–4.18	3.02
1566279_at	FLJ33979	–6.08	–6.10	–3.80	–7.43	–3.24	–3.52	–6.54	3.02
226190_at	RPL4	–8.29	–3.82	–6.83	–4.62	1.72	–2.55	–5.57	3.02
215513_at	HYMAI	–6.24	–3.45	0.17	–1.71	–1.73	–0.78	–3.80	3.02
217639_at	–––	–6.18	–6.27	–3.15	–7.38	–4.03	–3.59	–6.61	3.02
236640_at	–––	–5.00	–8.20	–2.96	–5.57	–3.52	–3.24	–6.26	3.02
239155_at	CXADR	–8.12	–4.28	–3.03	–1.93	–0.49	–1.76	–4.78	3.02
206651_s_at	CPB2	–7.90	–4.15	–1.13	–3.97	–3.51	–2.32	–5.34	3.02
221530_s_at	BHLHB3	–6.53	–3.01	–3.81	–3.60	1.08	–1.37	–4.38	3.02
1552898_a_at	KCNG3	–6.97	–7.20	–4.70	–6.62	–3.13	–3.91	–6.93	3.02
1566787_at	–––	–6.70	–5.57	–3.32	–6.93	–3.45	–3.39	–6.40	3.02
203973_s_at	CEBPD	–3.37	–5.70	–3.99	–5.56	0.26	–1.86	–4.88	3.01
212386_at	TCF4	–4.40	–0.47	1.36	0.91	2.02	1.69	–1.32	3.01
240496_at	CENTG3	–6.70	–6.48	–2.65	–6.59	–4.51	–3.58	–6.59	3.01
202340_x_at	NR4A1	–4.63	–4.62	–1.99	–4.19	–0.95	–1.47	–4.48	3.01
227792_at	–––	–8.59	–5.66	–8.70	–5.16	1.79	–3.46	–6.47	3.01
219895_at	FLJ20716	–8.97	–5.04	–3.99	–8.38	–4.92	–4.45	–7.46	3.01
1552661_at	PCDHGB7	–8.83	–8.97	–4.03	–4.33	–4.71	–4.37	–7.37	3.01
235899_at	CA13	–5.41	–5.66	–3.76	–5.56	–1.31	–2.54	–5.54	3.01
1561343_a_at	–––	–7.90	–4.67	–3.77	–8.12	–4.01	–3.89	–6.90	3.01
232796_at	–––	–7.33	–1.23	–1.34	–6.90	–2.96	–2.15	–5.15	3.01
205808_at	ASPH	–7.48	–2.09	–1.60	–2.22	–0.26	–0.93	–3.93	3.01
219369_s_at	OTUB2	–5.42	–6.22	–3.57	–3.43	–0.46	–2.02	–5.02	3.01
1569811_at	–––	–8.38	–7.53	–3.77	–4.90	–4.09	–3.93	–6.94	3
224534_at	KREMEN1	–7.64	–5.63	–4.32	–6.62	–2.94	–3.63	–6.63	3
208402_at	IL17	–7.04	–6.04	–2.43	–4.59	–3.34	–2.89	–5.89	3
221837_at	KELCHL	–7.04	–4.74	–1.69	–4.03	–2.84	–2.27	–5.27	3
236771_at	C6orf159	–5.15	–5.51	–5.93	–7.00	0.16	–2.88	–5.89	3
205709_s_at	CDS1	–8.83	–5.45	–6.64	–8.12	–2.28	–4.46	–7.47	3
205127_at	PTGS1	–4.20	–5.70	–1.56	–6.83	–3.59	–2.58	–5.58	3
215331_at	MYH15	–4.15	–7.64	–2.93	–3.57	–1.31	–2.12	–5.12	3
1558682_at	HMGA2	–5.33	–3.34	–3.76	–7.64	–1.12	–2.44	–5.44	3
231580_at	–––	–6.76	–7.24	–3.12	–7.38	–5.14	–4.13	–7.13	3
208542_x_at	ZNF208	–8.20	–4.78	–2.80	–5.12	–3.26	–3.03	–6.03	3
243416_at	–––	–5.45	–7.00	–1.36	–3.63	–3.37	–2.36	–5.36	3
1555022_at	RGS12	–4.81	–4.84	–1.91	–6.76	–3.03	–2.47	–5.47	3
241272_at	TNC	–7.16	–7.83	–4.30	–6.76	–4.20	–4.25	–7.25	3
210096_at	CYP4B1	–6.31	–5.97	–3.55	–8.29	–4.17	–3.86	–6.85	3
201334_s_at	ARHGEF12	–3.73	–0.88	–4.22	–8.12	1.73	–1.25	–4.24	3
204589_at	ARK5	–3.34	–5.84	–2.90	–3.73	0.28	–1.31	–4.30	3
205893_at	NLGN1	–4.93	–3.95	–3.81	–8.59	–1.84	–2.83	–5.82	3
1554703_at	ARHGEF10	–6.56	–6.67	–6.83	–6.51	–0.34	–3.58	–6.58	3
219525_at	FLJ10847	–6.08	–4.74	–5.38	–3.51	1.82	–1.78	–4.78	3
202838_at	FUCA1	–3.32	–2.25	0.48	–2.02	0.44	0.46	–2.53	2.99
211126_s_at	CSRP2	–1.16	–1.91	–1.65	–5.49	1.94	0.14	–2.85	2.99
229288_at	EPHA7	–7.29	–5.63	–3.09	–3.41	–1.81	–2.45	–5.44	2.99
205751_at	SH3GL2	–3.99	–8.97	–3.17	–6.14	–3.58	–3.37	–6.36	2.99
215360_at	–––	–5.98	–7.90	–3.47	–7.16	–4.57	–4.02	–7.01	2.99
218326_s_at	LGR4	–4.31	–4.16	–3.53	–5.24	0.37	–1.58	–4.57	2.99
1564144_at	–––	–4.41	–7.97	–3.43	–8.83	–4.72	–4.08	–7.07	2.99
229627_at	–––	–7.04	–7.64	–3.38	–3.63	–2.85	–3.12	–6.10	2.99
225272_at	SAT2	–5.98	0.97	0.5	–0.98	1.48	0.99	–2.00	2.99
223719_s_at	RTBDN	–2.59	–6.53	–2.94	–5.53	–0.86	–1.90	–4.88	2.99
229793_at	–––	–6.08	–2.03	–2.69	–4.62	0.17	–1.26	–4.24	2.99
239886_at	RNF130	–5.98	–4.68	–0.60	–4.21	–3.34	–1.97	–4.96	2.99
1569856_at	TPP2	–5.24	–3.77	–0.56	–6.18	–3.59	–2.08	–5.06	2.99
229169_at	TTC18	–2.60	–6.70	–2.87	–4.11	–0.11	–1.49	–4.47	2.99
203789_s_at	SEMA3C	–5.01	–7.38	–6.97	–4.06	1.97	–2.50	–5.49	2.99
240994_at	BRE	–6.64	–7.20	–3.08	–5.05	–3.55	–3.31	–6.30	2.99
1567183_s_at	–––	–4.64	–3.95	0.66	–4.86	–3.66	–1.50	–4.48	2.98
240186_at	MGC34774	–7.64	–8.83	–5.51	–6.16	–3.61	–4.56	–7.54	2.98
229387_at	–––	–8.70	–6.36	–3.67	–4.70	–3.53	–3.60	–6.59	2.98
207672_at	–––	–6.97	–7.04	–4.22	–7.64	–4.25	–4.23	–7.22	2.98
202936_s_at	SOX9	–4.63	–6.04	–5.72	–4.66	1.47	–2.13	–5.11	2.98
236892_s_at	LOC404266	–5.31	–2.89	1.63	–4.39	–4.06	–1.21	–4.20	2.98
205876_at	LIFR	–7.29	–8.12	–5.38	–4.01	–1.60	–3.49	–6.47	2.98
221447_s_at	GLT8D2	–4.07	–6.73	–2.05	–5.84	–3.09	–2.57	–5.55	2.98
229974_at	EVC2	–6.76	–7.33	–7.12	–6.56	–0.69	–3.90	–6.89	2.98
242935_at	SBF2	–2.57	–4.16	–1.42	–7.38	–2.03	–1.73	–4.71	2.98
226698_at	FCHSD1	–7.38	–5.42	–1.32	–6.62	–5.66	–3.49	–6.47	2.98
229779_at	–––	–6.56	–7.76	–3.20	–7.24	–5.22	–4.21	–7.19	2.98
208908_s_at	CAST	–4.18	0.97	0.69	–0.57	2.75	1.72	–1.26	2.98
232142_at	KIAA1160	–4.66	–5.18	–1.73	–4.94	–2.16	–1.95	–4.93	2.98
212658_at	LHFPL2	–2.57	–2.16	–0.23	–3.19	0.91	0.34	–2.64	2.98
201041_s_at	DUSP1	–2.75	–0.61	2.18	–0.60	1.13	1.66	–1.32	2.98
215177_s_at	ITGA6	–3.06	0.14	1.95	0.3	2.26	2.1	–0.87	2.98
204231_s_at	FAAH	–3.38	–6.48	–1.78	–4.89	–2.10	–1.94	–4.92	2.98
1561016_at	COMMD10	–8.97	–7.76	–3.97	–4.67	–4.35	–4.16	–7.13	2.98
241776_at	–––	–4.90	–3.53	–3.74	–5.52	0.4	–1.67	–4.65	2.98
203413_at	NELL2	–5.06	–2.87	–2.67	–3.84	0.78	–0.94	–3.92	2.98
220893_at	LOC57399	–6.70	–6.62	–3.18	–7.70	–4.88	–4.03	–7.01	2.98
241700_at	–––	–6.48	–3.67	–3.78	–5.04	–0.40	–2.09	–5.06	2.98
1562608_at	FLJ11155	–8.97	–8.48	–4.11	–4.25	–4.41	–4.26	–7.23	2.97
205896_at	SLC22A4	–7.38	–4.47	–5.83	–5.97	–0.10	–2.96	–5.94	2.97
236248_x_at	MGC21874	–0.78	–2.27	0.76	–2.20	1.69	1.22	–1.75	2.97
217179_x_at	–––	–4.43	–4.88	–1.75	–5.83	–2.39	–2.07	–5.05	2.97
205406_s_at	SPA17	–4.35	–2.08	–1.82	–3.02	1.45	–0.18	–3.15	2.97
1568849_at	–––	–6.51	–5.21	–2.11	–5.51	–3.43	–2.77	–5.74	2.97
227004_at	CDKL5	–8.59	–3.25	–1.22	–2.66	–2.50	–1.86	–4.83	2.97
229092_at	–––	–7.20	–7.33	–4.44	–3.50	–1.65	–3.04	–6.01	2.97
241295_at	–––	–7.48	–7.64	–5.23	–8.04	–4.28	–4.75	–7.72	2.97
204416_x_at	APOC1	–6.41	–5.09	–5.44	–5.88	–0.21	–2.82	–5.79	2.97
211099_s_at	CNGB1	–5.38	–6.33	–2.94	–6.67	–3.38	–3.16	–6.13	2.97
236395_at	MEF2C	–5.17	–5.91	–3.82	–7.38	–2.56	–3.19	–6.15	2.97
221928_at	LOC283445	–2.55	–6.12	–2.41	–6.80	–1.97	–2.19	–5.15	2.96
1554592_a_at	SLC1A6	–8.59	–4.71	–3.46	–8.04	–4.84	–4.15	–7.11	2.96
224230_at	IL1F8	–7.53	–7.12	–3.19	–8.48	–6.31	–4.75	–7.71	2.96
223028_s_at	SNX9	–5.83	–5.93	–6.33	–4.44	1.46	–2.44	–5.40	2.96
244745_at	RERG	–4.44	–3.38	–5.15	–8.97	–0.12	–2.64	–5.59	2.96
231424_at	SLC5A12	–6.10	–3.51	–0.76	–3.53	–2.09	–1.42	–4.38	2.96
1554405_a_at	C21orf100	–6.90	–4.17	–2.96	–6.48	–2.82	–2.89	–5.85	2.96
228914_at	–––	–6.53	–2.14	–0.38	–2.71	–1.29	–0.84	–3.79	2.96
225524_at	ANTXR2	–0.97	1.86	3.67	1.08	3.55	3.61	0.65	2.96
210467_x_at	MAGEA12	–5.90	–3.13	–7.90	–5.44	4.16	–1.87	–4.82	2.96
213994_s_at	SPON1	–6.38	–6.97	–3.59	–8.20	–4.87	–4.23	–7.18	2.95
241789_at	RBMS3	–7.76	–4.22	–5.15	–7.12	–1.68	–3.41	–6.37	2.95
223596_at	–––	–1.10	–4.32	1.33	–3.62	–1.45	–0.06	–3.01	2.95
219281_at	MSRA	–3.20	0.53	0.73	–2.71	1.58	1.16	–1.80	2.95
206237_s_at	NRG1	–5.95	–6.36	–4.57	–5.47	–1.38	–2.97	–5.92	2.95
212086_x_at	LMNA	–1.63	–1.34	–1.26	–3.10	3.12	0.93	–2.02	2.95
210549_s_at	CCL23	–7.24	–7.64	–3.27	–5.91	–4.70	–3.99	–6.93	2.95
237729_at	–––	–6.83	–7.90	–4.39	–5.24	–3.03	–3.71	–6.66	2.95
243613_at	MGC24039	–2.74	–5.88	–1.49	–4.11	–1.10	–1.30	–4.24	2.94
204489_s_at	CD44	–0.42	0.86	1.93	–0.33	4.03	2.98	0.04	2.94
1555326_a_at	ADAM9	–1.48	–1.53	–1.23	–3.56	2.73	0.75	–2.19	2.94
219523_s_at	ODZ3	–6.22	–6.76	–5.20	–2.97	0.44	–2.38	–5.32	2.94
216351_x_at	DAZ1 /// DAZ3 /// DAZ2 /// DAZ4	–6.67	–7.53	–3.65	–6.29	–4.13	–3.89	–6.83	2.94
206144_at	BAIAP1	–6.31	–3.60	–2.46	–7.04	–2.97	–2.71	–5.65	2.94
216827_at	–––	–6.67	–7.70	–4.64	–5.56	–2.78	–3.71	–6.65	2.94
230803_s_at	ARHGAP24	–7.48	–6.18	–2.85	–6.76	–4.90	–3.87	–6.81	2.93
1570633_at	–––	–8.38	–4.47	–3.64	–8.48	–4.72	–4.18	–7.11	2.93
238815_at	LRRTM1	–7.48	–3.15	–2.03	–5.83	–3.09	–2.56	–5.49	2.93
216985_s_at	STX3A	–5.67	–4.47	–1.88	–2.98	–1.01	–1.44	–4.37	2.93
235758_at	PNMA6A	–5.29	–6.64	–5.39	–6.48	–1.02	–3.21	–6.14	2.93
237250_at	–––	–6.73	–8.70	–3.57	–6.56	–5.23	–4.40	–7.33	2.93
221207_s_at	NBEA	–4.95	–1.63	0.62	–1.85	–0.38	0.12	–2.81	2.93
1560208_at	–––	–6.10	–8.12	–6.62	–7.53	–2.03	–4.32	–7.25	2.93
237802_at	KIAA1889	–7.83	–4.66	–3.73	–7.90	–4.01	–3.87	–6.79	2.93
244381_at	LGALS8	–5.84	–6.22	–2.20	–3.05	–2.03	–2.11	–5.04	2.92
232235_at	C18orf4	–3.63	–3.38	–5.02	–7.12	1.45	–1.79	–4.71	2.92
212805_at	KIAA0367	–6.67	–1.04	1.68	–5.43	–4.59	–1.46	–4.38	2.92
237249_at	KCNQ1OT1	–3.78	–5.95	–1.22	–4.80	–2.63	–1.92	–4.84	2.92
1556730_at	PHLDA1	–3.79	–8.59	–3.51	–4.78	–2.09	–2.80	–5.72	2.92
1559409_a_at	KIAA1345	–8.12	–7.08	–7.24	–6.86	–1.62	–4.43	–7.35	2.92
221766_s_at	FAM46A	–5.41	4.3	3.83	–0.16	1.16	2.5	–0.42	2.92
224822_at	DLC1	–4.92	–6.24	–5.62	–3.78	1.5	–2.06	–4.98	2.92
213342_at	YAP1	–3.67	–5.67	–5.33	–7.76	–0.23	–2.78	–5.70	2.92
223402_at	DUSP23	–6.80	–5.66	0.33	–4.84	–6.02	–2.84	–5.76	2.92
237381_at	–––	–7.90	–5.62	–3.76	–6.76	–3.92	–3.84	–6.76	2.92
222374_at	BTRC	–6.62	–6.14	–4.00	–6.29	–2.85	–3.43	–6.35	2.92
220129_at	FLJ20449	–4.01	–6.64	–2.81	–3.52	–0.80	–1.81	–4.73	2.92
1556287_a_at	SESN1	–7.08	–5.84	–3.62	–7.20	–3.96	–3.79	–6.71	2.92
209651_at	TGFB1I1	–4.30	–1.94	–1.21	–4.88	–0.37	–0.79	–3.71	2.92
1559491_at	CENTG2	–6.80	–5.41	–3.66	–6.24	–2.80	–3.23	–6.15	2.92
212110_at	SLC39A14	1.58	–0.69	2.28	–0.33	3.93	3.1	0.19	2.91
205618_at	PRRG1	–6.10	–5.62	–6.20	–4.72	1.07	–2.56	–5.48	2.91
240570_at	INADL	–7.76	–8.38	–7.70	–8.97	–3.21	–5.46	–8.37	2.91
203192_at	ABCB6	–3.01	–1.72	–1.87	–5.73	0.72	–0.58	–3.49	2.91
38037_at	HBEGF	–0.66	–4.81	–0.67	–5.27	–0.66	–0.67	–3.58	2.91
224657_at	MIG–6	–2.70	–4.97	–5.53	–4.01	3.58	–0.98	–3.89	2.91
242988_at	FLJ32934	–6.62	–3.82	–3.58	–7.83	–2.77	–3.18	–6.09	2.91
1562326_at	LOC400955	–6.53	–8.38	–3.45	–5.38	–4.26	–3.86	–6.76	2.91
1569510_at	–––	–6.64	–6.48	–3.79	–5.78	–3.00	–3.39	–6.30	2.91
225673_at	MYADM	–3.14	1.88	3.8	2.81	3.06	3.43	0.52	2.91
227499_at	–––	–4.12	–7.24	–2.95	–6.08	–2.86	–2.90	–5.81	2.91
1561778_at	–––	–6.08	–7.16	–3.93	–7.04	–3.77	–3.85	–6.76	2.91
215953_at	DKFZP564C196	–6.86	–7.38	–2.87	–4.32	–3.69	–3.28	–6.19	2.91
1566295_at	–––	–7.90	–6.24	–2.58	–4.79	–4.23	–3.40	–6.31	2.91
227574_at	KIAA0657	–5.47	–5.14	–2.85	–4.35	–1.31	–2.08	–4.99	2.91
222810_s_at	RASAL2	–5.73	–3.02	–2.64	–4.03	–0.07	–1.36	–4.26	2.91
226433_at	RNF157	–5.13	–3.31	–3.25	–5.80	–0.43	–1.84	–4.74	2.9
239741_at	LOC283658	–6.90	–3.95	–3.99	–6.16	–1.53	–2.76	–5.67	2.9
1560889_a_at	–––	–7.04	–4.52	–2.88	–6.70	–3.49	–3.18	–6.09	2.9
230587_at	STGC3	–6.67	–5.44	–2.46	–3.67	–2.25	–2.36	–5.26	2.9
1554621_at	DGKE	–8.48	–3.27	–1.45	–3.78	–3.10	–2.28	–5.18	2.9
224279_s_at	CABYR	–7.16	–4.94	–5.39	–4.36	0.22	–2.59	–5.49	2.9
224343_x_at	–––	–7.59	–7.20	–2.79	–7.90	–6.53	–4.66	–7.56	2.9
1557797_a_at	ZFHX1B	–4.47	–6.59	–1.99	–5.93	–3.54	–2.76	–5.66	2.9
204165_at	WASF1	2.14	–2.96	1.94	–1.84	2.08	2.01	–0.89	2.9
214040_s_at	GSN	–5.60	–5.57	–0.63	–5.33	–4.59	–2.61	–5.50	2.9
1558502_s_at	DNM3	–3.36	–6.53	–2.70	–6.27	–2.28	–2.49	–5.39	2.9
218985_at	SLC2A8	–5.56	–5.76	–5.25	–5.47	–0.15	–2.70	–5.60	2.9
244852_at	–––	–5.91	–4.57	–3.49	–4.55	–0.74	–2.12	–5.01	2.9
210311_at	FGF5	–3.08	–4.03	–2.37	–4.86	0.17	–1.10	–3.99	2.9
224391_s_at	CSE–C	–4.36	–2.48	–1.77	–4.58	–0.06	–0.91	–3.81	2.89
213553_x_at	APOC1	–5.22	–2.51	–2.15	–5.48	–0.87	–1.51	–4.40	2.89
1559664_at	–––	–4.57	–6.73	–3.59	–7.97	–3.47	–3.53	–6.42	2.89
244464_at	UBE2E2	–6.62	–1.70	–1.20	–6.73	–3.05	–2.13	–5.02	2.89
201243_s_at	ATP1B1	–0.94	–1.51	0.5	0.18	3.77	2.14	–0.75	2.89
214569_at	IFNA5	–5.01	–7.24	–3.26	–8.59	–4.86	–4.06	–6.95	2.89
215146_s_at	KIAA1043	–2.39	–3.29	1.58	–1.18	–0.38	0.6	–2.29	2.89
1552849_at	LOC130951	–6.48	–6.93	–7.04	–8.12	–1.54	–4.29	–7.18	2.89
221360_s_at	GHSR	–6.64	–7.76	–2.38	–6.04	–5.48	–3.93	–6.82	2.89
201564_s_at	FSCN1	–3.97	–0.38	2.88	0.7	0.45	1.67	–1.22	2.89
204561_x_at	APOC2	–5.75	–5.38	–0.42	–4.98	–4.55	–2.49	–5.37	2.89
215425_at	BTG3	–6.73	–3.36	–2.08	–2.29	–0.40	–1.24	–4.13	2.89
203463_s_at	EPN2	–5.51	–6.02	–4.56	–5.81	–1.23	–2.89	–5.78	2.89
233919_s_at	HABP4	–3.96	–2.00	–0.69	–4.23	–0.34	–0.51	–3.40	2.88
241760_x_at	–––	–7.20	–7.76	–4.47	–8.48	–5.39	–4.93	–7.81	2.88
1559316_at	–––	–7.59	–7.83	–5.22	–7.04	–3.98	–4.60	–7.49	2.88
203349_s_at	ETV5	–6.20	2.87	0.83	–1.70	1.57	1.2	–1.68	2.88
1553556_at	TAS2R40	–6.86	–6.56	–2.67	–4.92	–3.79	–3.23	–6.11	2.88
242148_at	–––	–3.59	–4.81	–1.25	–5.37	–2.17	–1.71	–4.59	2.88
205802_at	TRPC1	–5.10	–1.72	–2.00	–3.80	0.69	–0.66	–3.54	2.88
241563_at	–––	–7.12	–8.20	–5.08	–5.97	–3.35	–4.22	–7.09	2.88
217260_x_at	–––	–6.97	–6.10	–3.20	–6.00	–3.76	–3.48	–6.36	2.88
200983_x_at	CD59	–2.53	1.5	2.6	1.49	3.47	3.03	0.15	2.88
236302_at	PPM1E	–7.59	0.27	–0.17	–1.75	–0.12	–0.14	–3.02	2.88
1553613_s_at	FOXC1	–6.67	–6.22	–5.97	–6.64	–1.30	–3.63	–6.51	2.88
1561230_at	TTN	–7.29	–8.97	–4.29	–8.97	–6.76	–5.53	–8.41	2.88
240797_at	–––	–5.56	–6.62	–2.34	–4.89	–3.28	–2.81	–5.69	2.88
242276_at	–––	–5.32	–3.61	–4.56	–6.06	0.31	–2.12	–5.00	2.87
1555039_a_at	ABCC4	–3.66	–1.85	–0.89	–4.84	–0.26	–0.57	–3.45	2.87
228946_at	PDZK6	–4.97	–4.59	–6.70	–7.43	1.12	–2.79	–5.66	2.87
1558234_at	LOC400617	–4.54	–8.97	–3.53	–7.53	–4.75	–4.14	–7.01	2.87
228600_x_at	MGC72075	–4.04	–1.40	1.93	–1.86	–1.05	0.44	–2.43	2.87
1553601_a_at	TMIE	–8.48	–7.90	–2.84	–5.53	–6.02	–4.43	–7.30	2.87
1558796_a_at	LOC441157	–4.54	–7.59	–3.75	–6.36	–2.84	–3.29	–6.16	2.87
240392_at	CARD14	–6.43	–6.56	–5.35	–7.83	–2.80	–4.07	–6.94	2.87
1569929_at	MECP2	–6.41	–7.90	–3.27	–6.83	–5.09	–4.18	–7.04	2.87
229809_at	–––	–6.38	–2.45	–1.86	–7.38	–3.22	–2.54	–5.40	2.86
228573_at	ANTXR2	–2.20	0.84	2.01	–0.82	2.26	2.14	–0.73	2.86
235873_at	–––	–6.00	–5.25	–3.26	–6.36	–2.76	–3.01	–5.87	2.86
223693_s_at	FLJ10324	–4.46	–4.81	–1.98	–3.37	–0.72	–1.35	–4.21	2.86
219474_at	FLJ23186	–4.12	–5.21	–2.53	–3.05	0	–1.27	–4.13	2.86
228171_s_at	–––	–2.66	–0.04	1.95	–2.70	0.17	1.06	–1.80	2.86
225590_at	SH3MD2	–4.15	–6.00	–2.79	–5.29	–1.79	–2.29	–5.15	2.86
225185_at	MRAS	–4.86	–5.84	–3.43	–3.07	–0.03	–1.73	–4.59	2.86
212715_s_at	MICAL3	–7.29	–0.61	–0.16	–1.70	–0.52	–0.34	–3.20	2.86
212599_at	AUTS2	–4.07	–1.97	3.53	–3.04	–3.87	–0.17	–3.03	2.86
41037_at	TEAD4	–6.22	–5.29	–7.04	–4.63	2	–2.52	–5.38	2.86
1563034_at	GPD1	–6.70	–5.75	–2.33	–5.55	–3.95	–3.14	–6.00	2.86
221646_s_at	ZDHHC11	–2.79	–1.91	–0.64	–3.09	1.16	0.26	–2.60	2.86
218094_s_at	C20orf35	–3.22	0.08	0.07	–1.69	2.43	1.25	–1.61	2.86
1562223_at	–––	–7.00	–8.20	–5.25	–8.70	–4.97	–5.11	–7.97	2.86
205803_s_at	TRPC1	–3.41	–2.18	–1.74	–4.33	0.85	–0.45	–3.31	2.86
206382_s_at	BDNF	–7.38	–4.81	–6.70	–5.95	0.32	–3.19	–6.05	2.86
227804_at	LOC116238	–4.79	–5.41	–3.18	–2.45	0.47	–1.36	–4.21	2.86
208216_at	DLX4	–5.27	–2.80	–0.02	–2.71	–1.44	–0.73	–3.59	2.86
201105_at	LGALS1	–2.94	6.13	5.73	5.18	5.57	5.65	2.79	2.86
221095_s_at	KCNE2	–5.45	–6.80	–3.64	–6.51	–3.15	–3.40	–6.25	2.86
225014_at	LOC389203	–5.98	1.2	0.44	0.65	2.52	1.48	–1.38	2.86
233092_s_at	DKFZP434B061	–4.97	–6.41	–6.83	–4.76	1.78	–2.52	–5.38	2.86
212063_at	CD44	0.65	2.06	3.76	0.99	4.41	4.09	1.23	2.86
225252_at	C20orf139	–2.19	–4.78	–3.23	–2.45	2.66	–0.28	–3.14	2.85
212014_x_at	CD44	–1.38	0.81	1.38	–1.32	3.06	2.22	–0.63	2.85
224595_at	CDW92	0.61	–2.85	2.91	–1.47	0.33	1.62	–1.24	2.85
1559258_a_at	LOC203413	–3.26	–7.53	–2.96	–6.80	–3.06	–3.01	–5.86	2.85
204032_at	BCAR3	–3.63	–3.25	–3.21	–3.02	2.32	–0.45	–3.30	2.85
241749_at	–––	–4.00	–4.15	–1.77	–6.53	–2.31	–2.04	–4.90	2.85
230034_x_at	–––	–4.97	–3.82	–2.36	–6.08	–1.85	–2.11	–4.96	2.85
241591_at	–––	–5.95	–6.93	–3.00	–5.93	–3.83	–3.42	–6.27	2.85
208195_at	TTN	–4.07	–3.73	1.89	–6.62	–5.80	–1.95	–4.80	2.85
212444_at	–––	–3.93	–5.30	–6.14	–6.06	1.65	–2.24	–5.09	2.85
1553963_at	RHOB	–5.93	–7.83	–5.39	–8.38	–3.66	–4.53	–7.38	2.85
1553052_at	WFDC13	–4.73	–7.33	–3.20	–7.29	–4.00	–3.60	–6.45	2.85
226817_at	DSC2	–3.94	–3.42	–3.71	–4.88	1.25	–1.23	–4.08	2.85
226955_at	–––	–7.64	–5.75	–3.93	–6.56	–3.67	–3.80	–6.65	2.85
243364_at	AUTS2	–5.80	–7.70	–0.61	–6.76	–7.20	–3.90	–6.75	2.85
229456_s_at	DDAH1	–6.29	–3.51	–1.85	–2.73	–0.80	–1.33	–4.18	2.85
218881_s_at	FOSL2	–5.83	–1.86	–1.32	–5.84	–2.00	–1.66	–4.51	2.85
222053_at	TAF6L	–6.90	–6.43	–3.99	–5.76	–3.03	–3.51	–6.36	2.85
239608_at	LOC254531	–4.32	–5.32	–1.64	–5.51	–2.76	–2.20	–5.05	2.85
222055_at	FAHD2A /// DKFZp434N062	–2.87	–7.20	–2.93	–7.29	–2.94	–2.94	–5.79	2.85
242303_at	–––	–3.57	–6.56	–1.90	–3.20	–1.29	–1.59	–4.44	2.85
223374_s_at	B3GALT3	–8.29	–3.79	–4.04	–8.59	–4.04	–4.04	–6.89	2.85
1556940_at	LOC283484	–7.53	–7.83	–4.08	–5.44	–4.09	–4.09	–6.93	2.85
201110_s_at	THBS1	–6.43	–8.97	–7.83	–8.48	–2.39	–5.11	–7.96	2.85
236909_at	LOC129881	–6.90	–7.48	–7.08	–8.38	–2.40	–4.74	–7.59	2.85
225057_at	SLC15A4	–7.12	1.22	1.15	1.02	1.29	1.22	–1.63	2.85
235419_at	–––	–6.41	–4.41	–3.98	–3.96	–0.18	–2.08	–4.92	2.85
1553322_s_at	TEAD1	–4.30	–6.62	–3.56	–7.48	–3.01	–3.29	–6.13	2.85
232078_at	PVRL2	–6.64	–3.04	–2.39	–2.37	0.05	–1.17	–4.02	2.84
205951_at	MYH1	–4.69	–7.24	–2.84	–7.33	–4.32	–3.58	–6.42	2.84
1568488_at	GTA	–6.97	–6.97	–4.90	–8.59	–4.43	–4.66	–7.51	2.84
221175_at	FLJ22173	–7.08	–6.93	–4.88	–6.73	–3.27	–4.07	–6.91	2.84
211876_x_at	PCDHGA12 /// PCDHGA11 /// PCDHGA10 /// PCDHGA6 /// PCDHGA5 /// PCDHGA3	–6.62	–6.22	–4.13	–6.27	–2.92	–3.53	–6.37	2.84
209710_at	GATA2	–3.96	–2.35	0.94	–0.31	0.33	0.63	–2.21	2.84
238457_at	–––	–6.90	–0.97	0.31	–1.10	–0.61	–0.15	–2.99	2.84
206787_at	BRDT	–7.53	–6.67	–5.10	–7.76	–3.87	–4.48	–7.32	2.84
1557051_s_at	–––	–1.35	–4.49	0.22	–3.44	–0.72	–0.25	–3.09	2.84
1553089_a_at	WFDC2	–7.53	–5.25	–5.14	–7.76	–2.88	–4.01	–6.85	2.84
219410_at	TMEM45A	–6.36	–3.74	–3.78	–2.88	0.8	–1.49	–4.33	2.84
209847_at	CDH17	–5.59	–6.29	–0.84	–5.56	–5.11	–2.97	–5.81	2.84
219334_s_at	FLJ22833	–4.10	–7.38	–2.29	–3.33	–1.91	–2.10	–4.94	2.84
226068_at	SYK	–4.30	–6.53	1.7	–6.51	–7.59	–2.94	–5.78	2.84
238721_at	MDH1B	–5.75	–3.88	–2.52	–4.00	–0.89	–1.70	–4.54	2.84
208303_s_at	CRLF2	–6.36	–5.69	–3.41	–6.14	–3.04	–3.22	–6.06	2.84
213745_at	ATRNL1	–8.29	–3.65	–1.38	–8.04	–6.27	–3.82	–6.66	2.84
213728_at	LAMP1	–4.59	–4.77	–1.47	–2.01	–0.44	–0.96	–3.79	2.84
207742_s_at	NR6A1	–5.01	–6.38	–4.01	–5.29	–1.44	–2.72	–5.56	2.84
1563708_at	SFXN5	–6.36	–5.93	–2.15	–4.85	–3.61	–2.88	–5.71	2.83
238533_at	EPHA7	–7.83	–5.17	–2.92	–3.73	–2.56	–2.74	–5.58	2.83
1563833_at	INPP4B	–6.38	–4.49	–3.75	–8.38	–3.42	–3.59	–6.42	2.83
213492_at	COL2A1	–6.70	–1.11	2.3	–0.95	–2.47	–0.09	–2.92	2.83
1558874_a_at	–––	–6.12	–6.83	–2.69	–5.03	–3.63	–3.16	–5.99	2.83
205303_at	KCNJ8	–6.93	–4.22	–3.25	–3.62	–0.93	–2.09	–4.92	2.83
222462_s_at	BACE1	–4.75	–2.45	–1.81	–3.27	0.49	–0.66	–3.49	2.83
211102_s_at	LILRA2	–6.38	–4.83	0.22	–7.24	–6.86	–3.32	–6.15	2.83
209261_s_at	NR2F6	–4.37	–4.82	–2.45	–5.12	–1.44	–1.94	–4.77	2.83
230615_at	LOC405753	–6.31	–5.23	–1.29	–5.97	–4.73	–3.01	–5.84	2.83
227186_s_at	MRPL41	–0.48	0.38	1.67	0.84	4.47	3.07	0.25	2.82
231257_at	TCERG1L	–4.70	–7.83	–4.04	–7.53	–3.69	–3.86	–6.69	2.82
1558797_at	ROBO1	–6.59	–7.64	–5.63	–8.59	–3.93	–4.78	–7.61	2.82
218266_s_at	FREQ	–6.90	–6.62	–6.06	–5.83	–1.19	–3.62	–6.45	2.82
236261_at	OSBPL6	–4.95	–7.90	–4.04	–4.23	–1.70	–2.87	–5.69	2.82
227020_at	YPEL2	–5.73	–5.53	–0.94	–2.17	–2.37	–1.66	–4.48	2.82
1555282_a_at	PPARGC1B	–3.82	–5.49	–1.82	–4.57	–1.79	–1.81	–4.63	2.82
1561165_a_at	DEFB108	–7.97	–7.12	–5.70	–7.64	–3.80	–4.75	–7.58	2.82
226237_at	COL8A1	–7.04	–3.66	–3.46	–7.83	–3.25	–3.35	–6.18	2.82
236106_at	–––	–7.04	–2.08	–1.53	–1.91	–0.18	–0.86	–3.68	2.82
208497_x_at	NEUROG1	–5.83	–7.24	–2.28	–3.17	–2.91	–2.59	–5.41	2.82
235557_at	LOC150763	–5.45	–6.62	–7.24	–5.86	0.93	–3.16	–5.98	2.82
220319_s_at	MYLIP	–3.38	0.2	0.21	–5.90	–0.63	–0.21	–3.02	2.82
220769_s_at	FLJ23129	–3.60	–8.20	–2.72	–3.65	–1.95	–2.33	–5.15	2.82
221336_at	ATOH1	–6.20	–7.12	–3.63	–5.38	–3.20	–3.42	–6.23	2.82
234180_at	–––	–8.97	–8.97	–4.15	–8.59	–7.90	–6.02	–8.84	2.82
205741_s_at	DTNA	–5.60	–3.90	–2.99	–4.52	–0.73	–1.86	–4.67	2.82
1556760_a_at	–––	–4.79	–8.97	–4.40	–8.97	–5.12	–4.76	–7.57	2.81
226699_at	FCHSD1	–7.16	–7.00	–3.48	–5.18	–3.79	–3.63	–6.45	2.81
243122_at	PACRG	–7.33	–8.38	–3.74	–3.50	–3.44	–3.59	–6.40	2.81
242686_at	STARD13	–7.16	–6.14	–3.34	–6.48	–4.22	–3.78	–6.59	2.81
222599_s_at	NAV2	–5.07	–4.89	–0.97	–3.06	–2.08	–1.52	–4.34	2.81
209835_x_at	CD44	–1.02	1.46	1.81	–1.11	3.36	2.59	–0.22	2.81
244058_at	C10orf72	–5.81	–5.95	–2.46	–6.64	–4.18	–3.32	–6.13	2.81
222760_at	FLJ14299	–4.95	–6.48	–2.89	–6.76	–3.61	–3.25	–6.06	2.81
234361_at	CREB3L3	–7.76	–2.01	–2.09	–7.59	–3.86	–2.97	–5.79	2.81
239202_at	RAB3B	–6.31	–5.97	–3.63	–2.58	–0.65	–2.14	–4.95	2.81
210847_x_at	TNFRSF25	–6.36	–5.91	–1.05	–1.08	–2.23	–1.64	–4.45	2.81
230325_at	–––	–5.88	–4.59	–2.83	–7.16	–3.30	–3.07	–5.87	2.81
233744_at	–––	–6.80	–5.45	–3.91	–6.67	–3.09	–3.50	–6.31	2.81
216193_at	–––	–5.42	–5.01	–3.18	–6.80	–2.69	–2.93	–5.74	2.81
230882_at	FLJ34048	–5.51	–6.33	–2.68	–3.66	–2.03	–2.36	–5.17	2.81
230087_at	PRIMA1	–6.38	–7.53	–4.17	–6.24	–3.65	–3.91	–6.72	2.81
229157_at	LOC442647	–2.70	–4.15	–0.81	–7.00	–2.81	–1.81	–4.62	2.81
1555431_a_at	IL31RA	–3.37	–6.02	–3.45	–7.59	–2.27	–2.86	–5.66	2.81
238969_at	LOC152078	–4.03	–7.90	–3.95	–4.04	–1.08	–2.51	–5.32	2.81
239174_at	–––	–6.93	–4.71	–4.04	–7.59	–3.16	–3.60	–6.41	2.81
212192_at	KCTD12	–7.76	–0.62	–0.98	–2.42	–0.62	–0.80	–3.60	2.8
238603_at	LOC254559	–5.78	–5.64	–3.54	–4.97	–1.79	–2.66	–5.47	2.8
1553802_a_at	SOX3	–7.53	–4.71	–3.58	–6.90	–3.57	–3.58	–6.38	2.8
1556488_s_at	C3orf15	–6.83	–7.53	–3.80	–3.98	–2.83	–3.31	–6.12	2.8
1554711_at	FAM26A	–6.12	–7.53	–3.76	–5.63	–3.49	–3.62	–6.43	2.8
244053_at	ABCC4	–6.31	–3.24	–1.81	–6.16	–3.06	–2.43	–5.24	2.8
1552721_a_at	FGF1	–8.48	–7.33	–6.16	–7.20	–3.58	–4.87	–7.67	2.8
208244_at	BMP3	–6.51	–4.37	–3.26	–6.33	–2.61	–2.94	–5.74	2.8
1554830_a_at	TSAP6	–5.06	–6.14	–7.16	–6.62	0.88	–3.14	–5.94	2.8
1555883_s_at	SPIN3	–3.52	–5.86	–2.35	–3.89	–0.90	–1.62	–4.42	2.8
220180_at	SE57–1	–6.73	–6.38	–4.82	–4.23	–1.15	–2.98	–5.78	2.8
205517_at	GATA4	–5.88	–5.16	–3.33	–6.29	–2.62	–2.98	–5.77	2.8
1569850_at	LPHN2	–6.36	–7.64	–5.52	–8.04	–3.58	–4.55	–7.35	2.8
1557475_at	–––	–8.97	–6.97	–3.76	–4.53	–4.28	–4.02	–6.82	2.8
210984_x_at	EGFR	–6.64	–6.70	–6.56	–6.56	–1.12	–3.84	–6.64	2.8
204069_at	MEIS1	–4.12	–7.33	–2.82	–4.74	–2.39	–2.60	–5.40	2.8
232067_at	C6orf168	–7.64	–6.27	–7.08	–6.27	–0.78	–3.93	–6.72	2.8
201341_at	ENC1	0.04	–2.79	0.66	–2.07	1.72	1.19	–1.61	2.8
220297_at	BTBD7	–2.12	–7.83	–1.54	–2.59	–1.23	–1.38	–4.18	2.8
230140_at	–––	–6.14	–6.67	–3.67	–5.88	–3.20	–3.43	–6.23	2.8
1553176_at	EAT2	–5.84	–6.83	–3.39	–8.29	–4.99	–4.19	–6.99	2.8
225664_at	COL12A1	–6.62	–6.04	–7.64	–7.16	0.03	–3.81	–6.60	2.8
219213_at	JAM2	–3.80	–6.18	–3.98	–5.70	–0.88	–2.43	–5.23	2.79
220650_s_at	SLC9A5	–4.65	–4.69	–1.23	–3.03	–1.43	–1.33	–4.12	2.79
207841_at	SPIN2	–6.97	–5.55	–2.80	–6.29	–4.15	–3.48	–6.27	2.79
243323_s_at	–––	–2.78	–5.70	–1.73	–5.51	–2.02	–1.87	–4.66	2.79
226225_at	–––	–3.17	–2.45	0.36	–4.78	–1.72	–0.68	–3.47	2.79
204870_s_at	PCSK2	–5.44	–7.90	–5.35	–7.59	–3.03	–4.19	–6.97	2.79
207934_at	RFPL1	–7.33	–4.41	–4.65	–8.97	–3.58	–4.11	–6.90	2.79
201042_at	TGM2	–5.76	–4.15	–2.88	–4.45	–1.12	–2.00	–4.79	2.79
232935_at	LHFP	–3.08	–5.67	–0.63	–3.16	–1.74	–1.19	–3.97	2.79
222935_x_at	SLC39A8	–4.62	–2.52	–1.74	–7.04	–2.14	–1.94	–4.73	2.79
218793_s_at	SCML1	–4.80	–2.45	–5.43	–5.48	2.51	–1.46	–4.24	2.79
243119_at	182–FIP	–6.18	–6.16	–2.66	–7.12	–4.74	–3.70	–6.49	2.78
1555400_at	–––	–3.24	–6.80	–1.91	–4.86	–2.45	–2.18	–4.97	2.78
221933_at	NLGN4X	–4.69	–4.20	2.81	–6.90	–7.76	–2.48	–5.26	2.78
214720_x_at	38605	–3.86	–4.53	–5.67	–6.97	1	–2.33	–5.12	2.78
214121_x_at	PDLIM7	–2.23	–3.65	0.25	–4.45	–1.57	–0.66	–3.44	2.78
207276_at	CDR1	–6.08	–7.59	–3.95	–7.64	–4.69	–4.32	–7.10	2.78
243184_at	TJP1	–6.59	–7.70	–3.30	–3.77	–3.18	–3.24	–6.02	2.78
241574_s_at	–––	–5.18	–6.10	–5.67	–7.64	–1.38	–3.53	–6.31	2.78
244096_at	–––	–7.38	–7.97	–3.47	–4.78	–4.38	–3.93	–6.71	2.78
209774_x_at	CXCL2	–7.12	–4.53	–4.25	–2.11	0.65	–1.80	–4.58	2.78
203507_at	CD68	–6.73	–5.02	–4.78	–5.78	–1.35	–3.06	–5.84	2.78
231779_at	IRAK2	–6.14	–5.21	–4.27	–3.51	–0.07	–2.17	–4.95	2.78
1561480_a_at	–––	–6.73	–5.59	–3.80	–7.12	–3.60	–3.70	–6.48	2.78
1557506_a_at	–––	–8.04	–4.04	–4.28	–8.70	–4.01	–4.15	–6.93	2.78
230869_at	–––	–4.79	–8.04	–7.48	–7.97	–0.82	–4.15	–6.93	2.78
233035_at	–––	–6.67	–2.68	–2.78	–6.33	–2.12	–2.45	–5.23	2.78
204421_s_at	FGF2	–6.18	–3.02	–3.48	–3.73	0.41	–1.53	–4.31	2.78
210544_s_at	ALDH3A2	–3.29	–5.43	–4.09	–5.64	0.07	–2.01	–4.79	2.78
206215_at	OPCML	–7.97	–7.33	–4.61	–4.74	–3.20	–3.90	–6.68	2.78
243445_at	BNC2	–6.06	–5.70	–2.63	–3.55	–2.03	–2.33	–5.10	2.78
1556529_a_at	LOC285326	–6.45	–7.90	–5.00	–6.80	–3.54	–4.27	–7.05	2.78
210340_s_at	CSF2RA	–5.95	–6.93	–3.48	–6.33	–3.78	–3.63	–6.40	2.78
1553931_at	LOC202459	–6.67	–6.64	–2.37	–3.70	–3.42	–2.90	–5.67	2.78
1556012_at	FLJ38753	–6.20	–7.38	–5.06	–6.53	–2.80	–3.93	–6.70	2.77
1560686_at	ITGAD	–6.64	–5.76	0.06	–6.38	–7.04	–3.49	–6.26	2.77
239942_at	–––	–5.15	–7.97	–3.28	–5.44	–3.54	–3.41	–6.19	2.77
241604_at	–––	–6.27	–7.29	–3.57	–7.43	–4.87	–4.22	–6.99	2.77
217853_at	TENS1	–5.98	–3.96	–2.71	–4.18	–1.16	–1.94	–4.71	2.77
214374_s_at	PPFIBP1	–5.55	–6.86	–4.53	–7.24	–3.03	–3.78	–6.55	2.77
205729_at	OSMR	–3.64	–3.29	–3.85	–6.12	0.69	–1.58	–4.35	2.77
243907_at	–––	–7.24	–3.62	–3.23	–3.41	–0.74	–1.99	–4.76	2.77
239584_at	–––	–5.88	–7.48	–3.70	–6.20	–3.80	–3.75	–6.52	2.77
243727_at	CPNE8	–6.76	–7.00	–5.73	–6.12	–1.98	–3.86	–6.63	2.77
214602_at	COL4A4	–7.24	–8.48	–3.63	–7.04	–6.00	–4.82	–7.59	2.77
239296_at	ZFHX1B	–6.20	–3.93	–0.36	–3.36	–3.10	–1.73	–4.50	2.77
1557832_at	–––	–8.29	–6.45	–5.14	–7.08	–3.87	–4.50	–7.27	2.77
202833_s_at	SERPINA1	–4.82	–7.16	–3.56	–6.31	–3.09	–3.33	–6.10	2.77
1560765_a_at	–––	–6.53	–3.24	–1.97	–5.83	–2.90	–2.43	–5.20	2.77
217066_s_at	DMPK	–4.37	–4.99	–2.06	–5.15	–2.09	–2.07	–4.84	2.77
205017_s_at	MBNL2	–7.43	–2.27	–1.95	–4.71	–2.12	–2.03	–4.80	2.77
244300_at	LPHN3	–8.97	–8.83	–5.43	–5.15	–4.33	–4.88	–7.65	2.77
206117_at	TPM1	–6.12	–2.24	–1.12	–4.59	–1.98	–1.55	–4.31	2.77
1564139_at	LOC144571	–7.29	–4.05	–2.32	–3.56	–2.08	–2.20	–4.96	2.77
1554835_a_at	B3GNT5	–6.80	–6.04	–3.90	–4.94	–2.42	–3.16	–5.92	2.77
1566145_s_at	–––	–5.44	–5.19	–2.91	–5.15	–2.08	–2.50	–5.26	2.76
240336_at	HBM	–5.81	–5.75	–2.64	–7.90	–4.81	–3.72	–6.49	2.76
236313_at	CDKN2B	–8.38	–5.43	–5.52	–2.97	–0.15	–2.83	–5.59	2.76
243811_at	–––	–4.18	–6.51	–3.53	–7.24	–2.91	–3.22	–5.98	2.76
204647_at	HOMER3	–3.45	–3.21	–0.01	–2.36	–0.49	–0.25	–3.01	2.76
231887_s_at	KIAA1274	–3.76	–4.30	–0.89	–3.81	–1.51	–1.20	–3.96	2.76
1556856_at	–––	–7.90	–4.74	–3.18	–6.06	–3.77	–3.47	–6.23	2.76
214370_at	–––	–5.90	–8.38	–4.37	–7.12	–4.37	–4.37	–7.13	2.76
204035_at	SCG2	–7.00	–1.23	–2.66	–3.89	0.09	–1.29	–4.04	2.76
1568930_at	FLJ11767	–5.91	–7.38	–3.68	–6.51	–4.01	–3.84	–6.60	2.76
1562590_at	FLJ25756	–4.08	–6.12	–2.63	–6.00	–2.65	–2.64	–5.40	2.76
218086_at	NPDC1	–3.17	–2.35	0.69	0.05	1.16	0.93	–1.83	2.76
206077_at	KEL	–5.39	–4.78	–0.96	–5.67	–4.09	–2.53	–5.28	2.76
211315_s_at	CACNA1G	–6.36	–3.99	–2.39	–6.93	–3.62	–3.01	–5.76	2.76
229441_at	PRSS23	–7.83	–6.97	–6.80	–7.76	–2.73	–4.76	–7.52	2.75
212624_s_at	CHN1	–5.13	–4.33	–4.10	–2.59	1.57	–1.26	–4.02	2.75
220983_s_at	–––	–6.93	–5.97	–3.43	–6.73	–4.15	–3.79	–6.54	2.75
215851_at	EVI1	–6.64	–5.28	–2.52	–5.66	–3.70	–3.11	–5.86	2.75
224894_at	YAP1	–4.53	–4.59	–4.88	–3.93	1.68	–1.60	–4.35	2.75
238282_at	–––	–5.39	–7.43	–3.14	–7.04	–4.60	–3.87	–6.62	2.75
233416_at	–––	–7.48	–5.38	–2.40	–3.69	–3.14	–2.77	–5.52	2.75
244623_at	–––	–7.20	–0.90	–6.53	–8.04	1.27	–2.63	–5.38	2.75
233676_at	GPC6	–4.12	–6.80	–2.67	–5.53	–2.80	–2.73	–5.48	2.75
220504_at	KERA	–8.70	–8.59	–3.38	–4.56	–5.69	–4.54	–7.28	2.75
227791_at	SLC9A9	–6.06	–3.28	–1.19	–5.38	–3.13	–2.16	–4.91	2.75
231131_at	FLJ37659	–5.80	–6.64	–6.16	–6.24	–0.80	–3.48	–6.23	2.75
1552943_at	GABRG1	–6.16	–4.55	–4.86	–8.83	–2.67	–3.76	–6.51	2.75
213325_at	PVRL3	0.5	–0.59	–0.24	–3.91	3.06	1.41	–1.33	2.75
1559108_at	FLJ10979	–6.90	–7.64	–3.44	–3.76	–3.27	–3.35	–6.10	2.74
227876_at	KIAA1688	–6.48	–4.81	–3.70	–3.25	–0.51	–2.10	–4.85	2.74
218744_s_at	PACSIN3	–6.93	–2.97	–1.81	–3.47	–1.61	–1.71	–4.46	2.74
1554646_at	OSBPL1A	–3.40	–4.80	–1.14	–3.65	–1.27	–1.20	–3.95	2.74
1569701_at	PER3	–4.57	–5.86	–3.60	–7.33	–2.76	–3.18	–5.92	2.74
1563487_at	LIM	–8.20	–7.70	–2.32	–4.73	–5.95	–4.14	–6.88	2.74
218705_s_at	SNX24	–5.91	–1.44	–1.96	–3.16	0.43	–0.76	–3.50	2.74
236219_at	TMEM20	–5.70	–2.65	–5.59	–7.00	0.83	–2.38	–5.12	2.74
231091_x_at	–––	–6.86	–6.51	–3.80	–5.70	–3.43	–3.62	–6.36	2.74
221790_s_at	ARH	–6.64	–2.31	–0.21	–1.05	–0.98	–0.59	–3.33	2.74
221682_s_at	PCDHGB6	–8.29	–4.64	–4.22	–7.20	–3.71	–3.97	–6.71	2.74
230793_at	–––	–3.82	–2.57	0.19	–1.07	0.32	0.25	–2.49	2.74
207030_s_at	CSRP2	–1.45	–1.95	–2.63	–3.35	3.61	0.49	–2.25	2.74
1552393_at	FLJ25421	–3.53	–8.70	–3.45	–7.24	–4.05	–3.75	–6.49	2.74
1564049_at	LOC339593	–8.29	–6.24	–3.04	–7.43	–6.12	–4.58	–7.32	2.74
203986_at	GENX–3414	–2.70	–2.64	–0.49	–5.76	–1.43	–0.96	–3.70	2.74
205880_at	PRKD1	–5.23	–4.42	–6.12	–7.59	0.1	–3.01	–5.75	2.74
220680_at	KIAA1579	–7.24	–7.33	–4.22	–6.67	–4.47	–4.34	–7.08	2.74
229373_at	–––	–5.86	–3.71	–0.36	–5.48	–4.21	–2.28	–5.02	2.74
203543_s_at	KLF9	–7.53	–7.53	–7.00	–8.97	–3.54	–5.27	–8.01	2.74
232187_at	PALMD	–6.06	–7.83	–3.43	–4.34	–3.24	–3.34	–6.08	2.74
232204_at	EBF	–7.59	–6.59	0.47	–5.17	–7.90	–3.71	–6.45	2.74
204502_at	SAMHD1	–2.33	–7.00	–5.67	–6.97	0.28	–2.70	–5.43	2.74
1552319_a_at	KLK8	–5.64	–7.76	–3.62	–4.09	–2.58	–3.10	–5.83	2.74
206444_at	PDE1B	–4.15	–6.29	–1.72	–5.67	–3.55	–2.64	–5.37	2.73
206070_s_at	EPHA3	–7.70	–4.76	–4.31	–8.70	–4.33	–4.32	–7.05	2.73
212442_s_at	LASS6	1.21	0.56	2.59	–1.59	3	2.79	0.06	2.73
220786_s_at	SLC38A4	–8.70	–8.97	–6.64	–8.70	–5.47	–6.06	–8.79	2.73
1553734_at	AK7	–8.04	–3.74	–3.55	–3.92	–1.45	–2.50	–5.24	2.73
210074_at	CTSL2	–4.34	–3.58	–2.99	–2.87	1.27	–0.86	–3.59	2.73
208414_s_at	HOXB3	–4.96	–4.37	–0.92	–2.31	–1.37	–1.15	–3.88	2.73
239800_at	–––	–2.61	–6.43	–1.47	–5.44	–2.72	–2.09	–4.83	2.73
238910_at	–––	–6.36	–2.14	–1.69	–5.83	–2.40	–2.04	–4.78	2.73
216056_at	CD44	–4.95	–5.45	–2.00	–4.34	–2.36	–2.18	–4.91	2.73
1558402_at	–––	–7.20	–8.97	–4.99	–8.12	–5.73	–5.36	–8.09	2.73
1561136_at	GYPE	–8.97	–4.99	–3.90	–6.20	–4.07	–3.99	–6.72	2.73
1566576_at	–––	–6.83	–7.00	–3.35	–4.37	–3.32	–3.34	–6.07	2.73
1552948_at	FLJ32825	–6.90	–5.88	–4.88	–7.59	–3.24	–4.06	–6.79	2.73
222639_s_at	–––	–7.48	–6.14	–3.27	–3.29	–2.54	–2.91	–5.64	2.73
233279_at	FLJ34870	–5.63	–7.70	–3.27	–5.78	–4.02	–3.64	–6.37	2.73
218292_s_at	PRKAG2	–2.38	–5.41	–2.10	–3.87	–0.21	–1.16	–3.88	2.73
221659_s_at	MYLC2PL	–4.67	–6.70	–2.80	–3.44	–1.62	–2.21	–4.94	2.73
213058_at	KIAA1648	–2.52	–2.76	2.02	–0.76	–0.60	0.71	–2.02	2.73
237160_at	MGC34732	–8.97	–7.43	–5.05	–8.97	–6.41	–5.73	–8.45	2.73
234087_at	–––	–7.53	–4.55	–2.64	–6.24	–4.12	–3.38	–6.11	2.73
1559839_at	TBX18	–8.97	–8.20	–8.97	–8.59	–2.75	–5.86	–8.58	2.73
233649_at	–––	–5.45	–5.73	–3.00	–7.33	–3.90	–3.45	–6.17	2.73
221843_s_at	KIAA1609	–7.90	–1.93	–0.75	–0.21	–0.48	–0.62	–3.34	2.72
201062_at	STOM	–8.48	–8.29	–7.70	–8.12	–3.44	–5.57	–8.30	2.72
206483_at	LRRC6	–2.94	–3.39	–2.82	–6.27	–0.12	–1.47	–4.20	2.72
224723_x_at	LOC402587	–6.80	0.59	0.75	1.78	1.75	1.25	–1.47	2.72
1562044_at	–––	–7.64	–7.43	–4.98	–6.41	–3.89	–4.44	–7.16	2.72
239950_at	–––	–7.97	–7.90	–3.11	–8.12	–7.43	–5.27	–7.99	2.72
1563136_at	NT5C2L1	–7.59	–7.90	–3.00	–6.59	–6.27	–4.63	–7.36	2.72
216607_s_at	CYP51A1	–3.20	1.85	2.15	0.74	2.88	2.52	–0.21	2.72
239962_at	EPS15L1	–7.83	–6.80	–4.59	–8.70	–5.52	–5.05	–7.78	2.72
1555370_a_at	CAMTA1	–4.15	–3.58	–3.19	–5.70	–0.32	–1.76	–4.48	2.72
228083_at	CACNA2D4	–4.08	–0.63	1.21	–5.73	–2.72	–0.76	–3.48	2.72
1555874_x_at	MGC21881	–3.63	–1.79	–1.26	–2.10	1.69	0.21	–2.51	2.72
218686_s_at	RHBDF1	–6.56	–5.62	–5.57	–5.84	–1.00	–3.29	–6.01	2.72
203700_s_at	DIO2	–6.20	–6.22	–3.30	–4.43	–2.49	–2.90	–5.62	2.72
211100_x_at	LILRA2	–4.01	–3.04	1.16	–3.92	–3.04	–0.94	–3.66	2.72
1569234_at	–––	–3.59	–6.56	–2.58	–6.10	–2.82	–2.70	–5.42	2.72
205073_at	CYP2J2	–6.29	–5.22	–2.63	–4.74	–2.76	–2.70	–5.42	2.72
204163_at	EMILIN1	–6.76	–3.65	–1.52	–5.83	–3.87	–2.70	–5.41	2.72
220798_x_at	FLJ11535	–5.72	–5.14	–2.24	–3.62	–1.98	–2.11	–4.83	2.72
211602_s_at	TRPC1	–4.60	–3.64	–2.07	–5.04	–1.35	–1.71	–4.43	2.72
208064_s_at	ST8SIA3	–6.12	–7.08	–3.07	–3.93	–2.92	–2.99	–5.71	2.72
218553_s_at	KCTD15	–3.20	–1.73	–0.77	–3.70	0.45	–0.16	–2.87	2.71
225955_at	METRNL	–3.95	–1.28	0.94	–1.27	0.15	0.55	–2.17	2.71
224219_s_at	TRPC4	–5.32	–6.97	–7.33	–8.97	–1.41	–4.37	–7.08	2.71
232653_at	–––	–6.53	–7.59	–1.86	–5.09	–5.52	–3.69	–6.40	2.71
209840_s_at	LRRN3	–7.53	–7.16	–2.81	–3.61	–3.96	–3.39	–6.10	2.71
228372_at	C10orf128	–5.15	–5.12	0.23	–2.94	–3.60	–1.69	–4.40	2.71
238542_at	ULBP2	–2.86	–1.09	–0.75	–2.51	1.86	0.56	–2.16	2.71
232370_at	LOC254057	–6.53	–3.05	–4.25	–6.06	–0.76	–2.50	–5.22	2.71
215033_at	TM4SF1	–3.84	–6.12	–6.12	–7.33	0.02	–3.05	–5.76	2.71
215847_at	LOC283755	–1.40	–7.64	–0.58	–1.23	–0.85	–0.71	–3.43	2.71
208425_s_at	DKFZP564D166	–7.83	–3.85	–5.05	–6.67	–1.76	–3.41	–6.12	2.71
209441_at	RHOBTB2	–2.90	–4.73	–0.38	–5.09	–2.68	–1.53	–4.24	2.71
201739_at	SGK	–4.73	–2.46	–3.46	–3.40	1.81	–0.82	–3.53	2.71
243139_at	–––	–3.36	–7.59	–3.96	–8.83	–3.80	–3.88	–6.59	2.71
204750_s_at	DSC2	–7.76	–5.28	–6.43	–7.83	–2.06	–4.25	–6.96	2.71
1561006_at	–––	–5.53	–6.24	–3.07	–7.70	–4.49	–3.78	–6.49	2.71
209756_s_at	MYCN	–5.47	–4.55	–1.89	–4.84	–2.59	–2.24	–4.95	2.71
244561_at	–––	–5.39	–3.68	–1.83	–2.48	–0.45	–1.14	–3.85	2.71
222188_at	–––	–4.15	–6.41	–2.84	–6.45	–3.08	–2.96	–5.67	2.71
241645_at	MYO1D	–7.90	–6.70	–3.66	–6.67	–5.11	–4.38	–7.09	2.71
207467_x_at	CAST	–4.90	1.75	0.78	0.62	2.94	1.86	–0.85	2.71
207390_s_at	SMTN	–4.90	–1.35	–0.65	–2.55	0.2	–0.23	–2.93	2.71
230626_at	TM4SF12	–4.53	–3.63	–3.00	–6.83	–1.58	–2.29	–5.00	2.71
234712_at	–––	–6.36	–6.16	–3.05	–4.64	–2.97	–3.01	–5.72	2.71
223778_at	KIF9	–5.37	–5.30	–3.46	–4.96	–1.54	–2.50	–5.21	2.71
1566086_at	–––	–5.78	–7.76	–4.42	–6.16	–3.31	–3.86	–6.57	2.71
229880_at	–––	–5.14	–0.93	–1.27	–4.35	–0.26	–0.77	–3.47	2.7
231063_at	MFAP3L	–8.59	–8.38	–5.90	–7.53	–5.03	–5.46	–8.17	2.7
1568955_at	–––	–1.36	–1.31	0.22	–1.42	2.46	1.34	–1.36	2.7
1553935_at	MGC2848	–8.20	–6.67	–3.38	–4.77	–4.32	–3.85	–6.55	2.7
244699_at	–––	–4.16	–3.03	–0.09	–0.83	0.15	0.03	–2.67	2.7
235651_at	–––	–6.29	–8.12	–4.60	–7.08	–4.32	–4.46	–7.16	2.7
228322_at	–––	–8.04	–7.08	–3.47	–5.63	–4.97	–4.22	–6.92	2.7
217999_s_at	–––	–3.83	–2.35	–2.55	–5.43	0.2	–1.17	–3.87	2.7
243048_at	CECR7	–5.63	–6.83	–0.58	–2.21	–3.80	–2.19	–4.89	2.7
218063_s_at	CDC42EP4	–6.59	–7.38	–4.74	–7.04	–3.87	–4.31	–7.00	2.7
205330_at	MN1	–4.39	–3.73	1.12	–7.43	–6.10	–2.49	–5.18	2.7
1569369_at	ZFYVE28	–7.48	–3.90	–3.15	–3.67	–1.49	–2.32	–5.02	2.7
219683_at	FZD3	–3.19	–5.70	–3.25	–4.55	–0.33	–1.79	–4.48	2.69
211203_s_at	CNTN1	–7.53	–3.46	–2.44	–3.30	–1.70	–2.07	–4.77	2.69
207118_s_at	MMP23B /// MMP23A	–6.97	–7.29	–2.51	–7.38	–6.53	–4.52	–7.21	2.69
1555419_a_at	ASAH1	–0.87	–0.52	1.74	–0.04	2.69	2.21	–0.48	2.69
202310_s_at	COL1A1	–7.76	–7.24	–7.12	–6.53	–1.86	–4.49	–7.18	2.69
223378_at	–––	–3.66	–2.06	0.26	–0.92	0.69	0.48	–2.21	2.69
208062_s_at	NRG2	–6.56	–6.45	–5.88	–7.97	–2.73	–4.30	–6.99	2.69
243365_s_at	AUTS2	–4.48	–3.82	–0.90	–6.97	–3.90	–2.40	–5.09	2.69
242483_at	TRPM3	–5.84	–6.93	–4.00	–8.83	–5.02	–4.51	–7.20	2.69
213924_at	CHMP1.5	–3.51	–6.10	–3.78	–5.21	–0.71	–2.25	–4.94	2.69
225570_at	SLC41A1	–5.43	0.99	1.13	–0.27	1.11	1.12	–1.57	2.69
242684_at	ZNF425	–3.10	–6.97	–2.32	–5.36	–2.59	–2.45	–5.14	2.69
242308_at	–––	–6.38	–4.57	–4.04	–3.59	–0.28	–2.16	–4.85	2.69
220817_at	TRPC4	–5.06	–6.83	–6.97	–7.38	–0.51	–3.74	–6.42	2.69
202620_s_at	PLOD2	–7.48	–3.85	–8.12	–5.01	2.6	–2.76	–5.45	2.69
203130_s_at	KIF5C	–5.21	–5.69	–5.86	–4.97	0.66	–2.60	–5.29	2.69
1552988_at	MGC33948	–5.17	–6.33	–4.12	–6.86	–2.75	–3.44	–6.12	2.69
204790_at	SMAD7	–7.00	–1.35	–1.36	–1.76	–0.02	–0.69	–3.37	2.69
207084_at	POU3F2	–3.88	–4.22	–1.01	–6.31	–3.23	–2.12	–4.80	2.68
220854_at	–––	–7.90	–6.10	–5.42	–7.53	–3.57	–4.49	–7.18	2.68
228873_at	COL22A1	–4.73	–6.22	–3.24	–6.59	–3.08	–3.16	–5.84	2.68
223523_at	MGC3040	–6.45	–7.16	–6.64	–8.48	–2.72	–4.68	–7.36	2.68
227996_at	FARP1	–5.11	–6.67	–3.51	–6.10	–3.04	–3.28	–5.96	2.68
206051_at	ELAVL4	–7.33	–6.04	–3.11	–5.41	–4.04	–3.58	–6.26	2.68
1552531_a_at	NALP11	–4.86	–4.03	–4.10	–7.64	–1.56	–2.83	–5.51	2.68
224212_s_at	PCDHA9 /// PCDHAC2 /// PCDHAC1 /// PCDHA13 /// PCDHA12 /// PCDHA11 /// PCDHA10 /// PCDHA8 /// PCDHA7 /// PCDHA6 /// PCDHA5 /// PCDHA4 /// PCDHA3 /// PCDHA2 /// PCDHA1	–7.83	–4.26	–6.86	–7.90	–1.10	–3.98	–6.66	2.68
244013_at	–––	–5.00	–6.33	–2.16	–3.15	–2.13	–2.15	–4.83	2.68
1561581_at	–––	–8.48	–7.90	–3.41	–4.53	–5.17	–4.29	–6.97	2.68
224999_at	EGFR	–3.54	–2.63	–3.08	–3.84	1.76	–0.66	–3.34	2.68
228347_at	SIX1	–7.08	–1.16	–3.37	–3.78	0.72	–1.33	–4.01	2.68
1558728_at	–––	–5.25	–6.27	–2.23	–2.04	–1.45	–1.84	–4.52	2.68
210135_s_at	SHOX2	–5.69	–5.78	–7.90	–4.71	2.47	–2.72	–5.39	2.68
1556629_a_at	SNAP25	–4.32	–8.83	–7.59	–7.29	–0.68	–4.13	–6.81	2.68
206664_at	SI	–8.97	–8.12	–4.82	–5.49	–4.88	–4.85	–7.53	2.68
239694_at	TRIM7	–4.48	–6.36	–3.71	–5.10	–1.56	–2.64	–5.31	2.68
1562086_at	–––	–5.29	–8.70	–4.18	–7.53	–4.81	–4.50	–7.17	2.68
243894_at	SLC41A2	–6.53	–3.73	–2.85	–3.27	–0.82	–1.84	–4.51	2.68
244620_at	–––	–6.64	–5.28	–3.97	–8.38	–4.22	–4.09	–6.77	2.68
229816_at	FLJ23129	–5.03	–8.59	–4.12	–4.84	–2.83	–3.48	–6.15	2.68
240136_at	–––	–6.86	–7.20	–2.75	–6.43	–5.56	–4.16	–6.83	2.68
219663_s_at	MGC4659	–4.97	–7.00	–1.55	–5.83	–4.97	–3.26	–5.93	2.67
227272_at	FLJ43339	–5.22	–2.73	–4.73	–6.80	0.24	–2.24	–4.92	2.67
226051_at	SELM	–5.76	–7.00	–7.97	–6.27	0.63	–3.67	–6.34	2.67
208637_x_at	ACTN1	0.35	2.05	2.9	–0.94	3.42	3.16	0.48	2.67
241190_at	–––	–6.59	–5.93	–3.93	–7.43	–4.02	–3.98	–6.65	2.67
220698_at	MGC4294	–5.98	–4.97	–2.44	–4.96	–2.82	–2.63	–5.31	2.67
213921_at	–––	–6.45	–6.67	–2.50	–3.36	–3.15	–2.82	–5.50	2.67
213069_at	HEG	–0.47	–1.52	1.06	–3.45	0.65	0.86	–1.81	2.67
205974_at	HOXD1	–7.38	–6.06	–4.29	–7.12	–4.07	–4.18	–6.85	2.67
240501_at	–––	–5.76	–6.43	–2.47	–4.35	–3.22	–2.84	–5.52	2.67
216288_at	CYSLTR1	–4.81	–6.93	–1.88	–4.53	–3.63	–2.75	–5.42	2.67
229222_at	FLJ21963	–5.06	–6.67	–3.70	–7.59	–3.84	–3.77	–6.44	2.67
231344_at	–––	–6.97	–6.33	–2.86	–7.76	–5.84	–4.35	–7.02	2.67
237314_at	C10orf63	–6.18	–6.67	–3.53	–6.64	–4.13	–3.83	–6.50	2.67
[truncated: 168 more rows]
